# Supplementary material for: Glycemic trajectories of fasting blood glucose on the pathological responses in breast cancer women with and without concomitant diabetes
Source: PLoS One. 2026 Mar 5;21(3):e0319314. doi: 10.1371/journal.pone.0319314 (PMC12962461; doi:10.1371/journal.pone.0319314)
Supplement: S1 File — (XLSX) [file pone.0319314.s001.xlsx]

## Sheet: Sheet1
Age	HT(m	WT	BMI	BSA	DM	antidiabetic	Bc clinical stage	Molecular subtype	Type of surgery	pathological response	Trajectories new 33	1ST CYCLE FBG	2ND CYCLE	3RD CYCLE	4THCYCLE	5THCYCLE	6TH CYCLE	7THCYCLE	8TH CYCLE
54	1.78	60	18.937	1.72	DM	Insulin	IIIB	LuminalA	MRM	PR	Uncontrolled diabetes	220	212	175	184	225	207	268	208
40	1.48	48	21.9138	1.4	DM	Metformin	IIB	TNBC	MRM	CR	Controlled diabetes	160	154	122	128	139	140	138	151
45	1.51	65	28.5075	1.77	nondm	none	IIIC	HER2	MRM	NR	Erratic Glycemic instability	99	101	103	108	110	116	120	122
56	1.4	63	32.1429	1.56	nondm	none	IIIA	LuminalA	MRM	PR	Erratic Glycemic instability	94	96	103	108	111	116	118	119
45	1.49	52	23.4224	1.46	nondm	none	IIIB	LuminalB	MRM	PR	Erratic Glycemic instability	94	90	93	100	115	105	120	122
60	1.55	65	27.0552	1.67	DM	Insulin	IIIA	LuminalB	MRM	PR	Uncontrolled diabetes	243	252	240	270	260	252	214	209
51	1.51	53	23.2446	1.48	nondm	none	IIIC	TNBC	MRM	CR	consistently hyperglycemia but without diabetes	114	110	111	116	117	120	126	128
45	1.57	89	36.1069	1.78	DM	Metformin	IIB	TNBC	MRM	PR	Controlled diabetes	140	137	133	122	128	126	138	139
38	1.48	77	35.1534	1.77	DM	Metformin	IIIB	LuminaA	MRM	CR	Uncontrolled diabetes	157	240	190	188	130	140	158	171
55	1.44	59	28.4529	1.53	DM	Metformin	IIIA	LuminalA	MRM	PR	Controlled diabetes	140	131	122	140	135	148	153	160
43	1.52	76	32.8947	1.78	nondm	none	IIB	LuminaA	MRM	PR	consistently hyperglycemia but without diabetes	114	106	109	112	116	121	123	125
42	1.5	52	23.1111	1.47	nondm	none	IIA	LuminalA	MRM	CR	Erratic Glycemic instability	82	125	121	113	100	108	106	111
38	1.57	60	24.3418	1.61	DM	Metformin	IIIA	LuminalA	MRM	PR	Controlled diabetes	144	145	155	167	128	148	178	163
54	1.55	72	29.9688	1.76	nondm	none	IIIB	LuminalB	MRM	PR	consistently hyperglycemia but without diabetes	111	105	117	102	119	120	123	125
29	1.54	50	21.0828	1.46	nondm	none	IIB	TNBC	MRM	PR	Erratic Glycemic instability	96	100	102	106	108	110	116	122
32	1.55	56	23.3091	1.55	DM	Insulin	IIB	TNBC	MRM	PR	Controlled diabetes	127	128	132	137	138	126	130	140
36	1.56	60	24.6548	1.61	DM	Metformin	IIA	TNBC	MRM	CR	Controlled diabetes	148	150	154	157	159	164	167	170
53	1.46	48	22.5183	1.39	DM	Metformin	IIIB	LuminalA	MRM	PR	Uncontrolled diabetes	151	144	185	160	175	123	182	186
50	1.7	65	22.4913	1.75	DM	Insulin	IIIA	LuminalA	MRM	PR	Uncontrolled diabetes	154	140	128	163	127	158	141	171
63	1.5	61	27.1111	1.59	nondm	none	IIIB	LuminalA	MRM	NR	Erratic Glycemic instability	99	102	105	109	110	95	110	115
60	1.51	64	28.0689	1.63	DM	Insulin	IIB	LuminalA	MRM	PR	Controlled diabetes	128	130	133	137	140	144	147	148
55	1.64	79	29.3724	1.89	DM	Metformin	IIIB	LuminalB	MRM	NR	Uncontrolled diabetes	157	176	182	186	195	200	211	226
39	1.59	94	37.1821	2.03	DM	Metformin	IIIB	TNBC	MRM	NR	Uncontrolled diabetes	177	168	190	195	198	186	180	194
52	1.63	73	27.4756	1.81	nondm	none	IIIB	LuminalA	BCS	PR	Erratic Glycemic instability	82	105	110	112	116	107	109	115
63	1.5	61	27.1111	1.59	nondm	none	IIB	LuminalA	MRM	CR	consistently hyperglycemia but without diabetes	111	113	117	119	120	109	120	125
36	1.5	68	30.2222	1.68	DM	Metformin	IIB	TNBC	MRM	CR	Controlled diabetes	140	143	146	150	154	155	159	160
46	1.55	47	19.563	1.42	nondm	none	IIIA	LuminalB	MRM	PR	consistently hyperglycemia but without diabetes	111	110	112	116	118	120	123	128
44	1.6	60	23.4375	1.63	nondm	none	IIB	LuminalB	BCS	CR	consistently hyperglycemia but without diabetes	96	115	119	121	123	120	121	122
50	1.55	62	25.8065	1.63	DM	Insulin	IIIA	LuminalA	MRM	CR	Controlled diabetes	128	130	136	140	144	147	150	151
44	1.5	78	34.6667	1.8	DM	Metformin	IIIA	LuminalA	MRM	PR	Controlled diabetes	137	140	143	147	153	158	160	165
40	1.58	59	23.634	1.6	nondm	none	IIIB	TNBC	MRM	PR	Erratic Glycemic instability	99	101	106	109	111	118	120	122
52	1.5	92	40.8889	1.95	DM	Metformin	IIIC	LuminalA	MRM	NR	Controlled diabetes	134	139	141	144	148	154	158	160
25	1.58	53	21.2306	1.52	nondm	none	IIIB	TNBC	MRM	CR	Erratic Glycemic instability	96	98	100	105	108	110	112	119
45	1.5	54	24	1.5	nondm	none	IIIA	TNBC	MRM	CR	Erratic Glycemic instability	102	104	108	110	120	115	118	122
51	1.59	79	31.2488	1.86	DM	Metformin	IIIB	TNBC	MRM	PR	Controlled diabetes	140	145	151	160	164	168	170	174
52	1.49	69	31.0797	1.68	DM	Metformin	IIIC	LuminalA	MRM	NR	Controlled diabetes	127	128	132	137	138	126	129	140
54	1.42	63	31.2438	1.57	DM	Metformin	IIIC	HER2	MRM	NR	Controlled diabetes	148	150	154	157	159	164	167	174
47	1.41	59	29.6766	1.52	nondm	none	IIIA	LuminalA	MRM	CR	Erratic Glycemic instability	102	106	108	110	119	120	100	122
51	1.47	71	32.8567	1.7	nondm	none	IIIB	HER2	MRM	CR	consistently hyperglycemia but without diabetes	96	100	117	106	110	113	116	119
55	1.64	79	29.3724	1.89	DM	Metformin	IIIB	LuminalA	MRM	PR	Uncontrolled diabetes	180	194	210	216	189	220	227	234
35	1.5	60	26.6667	1.58	nondm	none	IIB	LuminalB	BCS	CR	consistently hyperglycemia but without diabetes	116	118	120	125	100	106	120	131
65	1.53	44	18.7962	1.36	DM	Metformin	IIIC	LuminalA	MRM	NR	Uncontrolled diabetes	160	165	170	173	178	180	187	191
50	1.5	62	27.5556	1.6	DM	Insulin	IIIB	TNBC	MRM	PR	Controlled diabetes	134	141	144	150	158	167	169	170
45	1.48	66	30.1315	1.64	nondm	none	IIA	HER2	MRM	PR	consistently hyperglycemia but without diabetes	110	115	116	118	120	126	128	134
53	1.52	79	34.1932	1.82	DM	Metformin	IIIC	TNBC	MRM	NR	Controlled diabetes	131	132	135	137	138	139	133	140
33	1.67	80	28.6851	1.92	nondm	none	IIIB	LuminalB	MRM	CR	Erratic Glycemic instability	100	104	106	110	115	120	125	131
38	1.43	53	25.9181	1.45	nondm	none	IIIA	LuminalB	MRM	CR	consistently hyperglycemia but without diabetes	110	114	118	120	105	128	121	125
54	1.6	90	35.1562	2	DM	Insulin	IIB	LuminalA	MRM	PR	Controlled diabetes	128	130	133	136	137	139	140	151
37	1.51	85	37.2791	1.88	nondm	none	IIB	TNBC	MRM	PR	normal glycemic trajectory	90	94	96	100	104	110	119	125
55	1.51	80	35.0862	2.26	DM	Metformin	IIA	LuminalA	MRM	PR	Controlled diabetes	142	144	148	150	154	157	160	165
55	1.47	78	36.0961	1.78	nondm	none	IIIA	LuminalB	MRM	PR	Erratic Glycemic instability	111	95	100	107	120	124	126	128
63	1.44	50	24.1127	1.41	DM	Metformin	IIA	LuminalA	MRM	PR	Controlled diabetes	211	209	206	201	196	197	200	198
44	1.45	55	26.1593	1.488	nondm	none	IIA	LuminalA	MRM	CR	Erratic Glycemic instability	91	95	100	103	101	115	106	119
64	1.64	93	34.5776	2.05	DM	Metformin	IIIB	LuminalA	MRM	PR	Uncontrolled diabetes	180	184	189	191	194	198	200	206
58	1.57	73	29.6158	1.78	DM	Metformin	IIIA	LuminalA	MRM	NR	Controlled diabetes	128	129	130	134	138	140	143	145
39	1.5	79	35.1111	1.81	DM	Metformin	IIB	LuminalA	MRM	PR	Controlled diabetes	131	134	136	140	144	149	155	141
40	1.58	59	23.634	1.6	nondm	none	IIIA	LuminalA	MRM	PR	Erratic Glycemic instability	82	98	100	105	110	118	120	131
46	1.52	57	24.6711	1.55	nondm	none	IIIC	TNBC	MRM	PR	Erratic Glycemic instability	96	98	117	100	109	110	120	140
41	1.57	68	27.5873	1.72	nondm	none	IIIB	TNBC	MRM	CR	Erratic Glycemic instability	99	101	104	108	110	114	116	119
39	1.61	85	32.7919	1.94	DM	Insulin	IIIA	LuminalA	MRM	PR	Controlled diabetes	134	136	140	144	146	148	150	151
50	1.45	65	30.9156	1.61	nondm	none	IIIC	LuminalB	MRM	PR	consistently hyperglycemia but without diabetes	114	116	120	119	121	123	126	128
47			27.5872	1.64	nondm	none	IIIA	LuminalB	MRM	CR	Erratic Glycemic instability	96	98	100	104	108	110	123	125
55	1.51	60	26.3146	1.58	DM	Metformin	IIA	LuminalA	MRM	PR	Uncontrolled diabetes	157	161	167	170	177	189	195	206
53	1.68	68	24.093	1.78	DM	Insulin	IIIA	HER2	MRM	NR	Uncontrolled diabetes	154	157	161	168	174	183	198	211
45			29.6158	1.41	DM	Metformin	IIA	HER2	MRM	PR	Controlled diabetes	158	159	160	161	162	163	164	165
48	1.41	47	23.6407	1.35	DM	Metformin	IIB	TNBC	MRM	PR	Controlled diabetes	142	150	140	141	146	149	150	154
46	1.51	70	30.7004	1.71	nondm	none	IIIB	HER2	MRM	PR	Erratic Glycemic instability	96	118	120	125	100	116	120	130
50	1.52	83	35.9245	1.87	nondm	none	IIIA	LuminalA	MRM	CR	consistently hyperglycemia but without diabetes	115	120	125	94	100	118	130	111
35			20.3146	1.54	nondm	none	IIIB	LuminalA	MRM	PR	consistently hyperglycemia but without diabetes	110	115	120	121	122	123	124	125
31	1.63	94	35.3796	2.06	DM	Metformin	IIIA	LuminalA	MRM	CR	Controlled diabetes	134	138	140	143	146	150	151	154
43	1.51	60	26.3146	1.58	nondm	none	IIIA	TNBC	MRM	PR	Erratic Glycemic instability	95	98	100	110	117	120	130	125
35	1.48	65	29.6749	1.63	nondm	none	IIIA	TNBC	MRM	CR	consistently hyperglycemia but without diabetes	103	108	110	115	118	120	114	125
27	1.44	44	21.2191	1.32	nondm	none	IIA	TNBC	MRM	CR	Erratic Glycemic instability	111	115	120	100	113	120	126	128
40	1.58	77	30.8444	1.83	DM	Metformin	IIA	LuminalB	MRM	NR	Controlled diabetes	134	119	138	147	151	154	140	157
53	1.55	65	27.0552	1.67	nondm	none	IIA	LuminalA	MRM	PR	normal glycemic trajectory	91	94	103	117	100	120	107	119
58	1.5	70	31.1111	1.7	DM	Metformin	IIIB	LuminalB	MRM	CR	Uncontrolled diabetes	151	156	167	177	180	181	182	183
57	1.54	78	32.8892	1.82	nondm	none	IIIA	LuminalB	MRM	PR	consistently hyperglycemia but without diabetes	88	115	120	116	98	121	100	125
44			20.3146	1.71	nondm	none	IIA	HER2	MRM	PR	Erratic Glycemic instability	94	98	100	110	120	130	124	125
64			23.6407	1.62	DM	Metformin	IIA	TNBC	MRM	CR	Controlled diabetes	214	200	160	155	177	180	140	183
45	1.57	83	33.6728	1.9	DM	Insulin	IIA	LuminalA	MRM	NR	Uncontrolled diabetes	140	130	160	170	180	200	156	183
59			26.3146	1.82	nondm	none	IIIA	LuminalA	MRM	PR	consistently hyperglycemia but without diabetes	111	125	130	118	100	99	119	122
39	1.56	80	32.8731	1.86	DM	Metformin	IIIB	HER2	MRM	CR	Controlled diabetes	130	135	150	154	140	148	133	151
35	1.55	81	33.7149	1.86	DM	Insulin	IIIB	LuminalA	MRM	PR	Controlled diabetes	142	149	150	167	175	130	179	183
44	1.51	60	26.3146	1.58	nondm	none	IIIA	LuminalA	MRM	PR	Erratic Glycemic instability	90	115	102	99	100	111	116	125
58	1.57	73	29.6158	1.78	nondm	none	IIIB	LuminalA	MRM	PR	Erratic Glycemic instability	100	90	94	115	120	118	120	122
63	1.49	80	36.0344	1.81	DM	Metformin	IIIA	LuminalA	MRM	NR	Uncontrolled diabetes	163	160	155	175	179	169	180	183
50	1.45	62	29.4887	1.58	nondm	none	IIIB	HER2	MRM	PR	Erratic Glycemic instability	105	112	100	85	121	108	125	111
48	1.48	84	38.3492	1.85	DM	Metformin	IIIA	TNBC	MRM	PR	Controlled diabetes	142	146	149	159	169	150	155	163
42	1.56	55	22.6003	1.54	nondm	none	IIIB	HER2	MRM	PR	consistently hyperglycemia but without diabetes	113	118	120	106	121	119	90	126
40	1.58	77	30.8444	1.83	DM	Metformin	IIB	LuminalB	MRM	PR	Controlled diabetes	131	130	135	146	149	150	140	151
35	1.48	70	31.9576	1.69	nondm	none	IIIB	LuminalA	MRM	PR	Erratic Glycemic instability	99	121	119	100	105	109	118	106
60	1.65	50	18.3655	1.51	DM	Insulin	IIIA	LuminalA	MRM	PR	Uncontrolled diabetes	171	166	176	300	260	220	211	180
52	1.44	69	33.2755	1.66	nondm	none	IIB	HER2	MRM	CR	consistently hyperglycemia but without diabetes	120	125	82	95	119	118	125	130
33	1.63	67	25.2174	1.74	nondm	none	IIB	LuminalA	MRM	PR	consistently hyperglycemia but without diabetes	110	120	140	115	100	106	127	131
49	1.52	60	25.9695	1.59	nondm	none	IIIA	LuminalB	MRM	PR	consistently hyperglycemia but without diabetes	115	120	125	118	120	135	104	128
48	1.59	83	32.831	1.91	DM	Metformin	IIIB	LuminalB	MRM	PR	Uncontrolled diabetes	177	180	189	193	240	200	206	209
57	1.54	78	32.8892	1.82	nondm	none	IIIA	LuminalB	MRM	PR	Erratic Glycemic instability	102	118	103	105	110	100	125	130
36	1.47	79	36.5588	1.79	nondm	none	IIA	LuminalA	MRM	PR	Erratic Glycemic instability	100	96	105	110	115	120	130	122
59	1.5	75	33.3333	1.76	DM	Metformin	IIIB	LuminalA	MRM	PR	Uncontrolled diabetes	148	150	160	190	200	177	210	230
60	1.56	82	33.6949	1.88	DM	Metformin	IIIA	LuminalA	MRM	PR	Uncontrolled diabetes	177	186	210	230	250	190	160	255
42	1.6	80	31.25	1.88	nondm	none	IIIA	LuminalA	MRM	CR	Erratic Glycemic instability	96	100	105	110	115	120	130	128
46	1.61	40	15.4315	1.33	nondm	none	IIIA	TNBC	MRM	PR	Erratic Glycemic instability	94	100	103	106	110	114	118	125
55	1.47	59	27.3034	1.55	DM	Insulin	IIIA	HER2	MRM	PR	Uncontrolled diabetes	154	160	169	175	230	170	189	210
53	1.46	48	22.5183	1.39	nondm	none	IIIB	TNBC	MRM	PR	Erratic Glycemic instability	100	105	110	125	114	106	108	110
37	1.52	74	32.0291	1.76	DM	Metformin	IIIA	TNBC	MRM	CR	Uncontrolled diabetes	128	120	140	150	160	178	180	210
40	1.53	87	37.1652	1.76	DM	Metformin	IIIA	LuminalB	MRM	PR	Uncontrolled diabetes	178	168	140	150	155	167	180	226
50	1.51	71	31.139	1.72	nondm	none	IIIC	HER2	MRM	CR	consistently hyperglycemia but without diabetes	102	105	110	120	130	127	131	122
44	1.64	78	29.0006	1.88	nondm	none	IIIA	LuminalA	MRM	PR	Erratic Glycemic instability	110	116	114	118	123	96	100	108
59	1.5	75	33.3333	1.76	DM	Metformin	IIIB	LuminalA	MRM	PR	Controlled diabetes	283	267	280	250	200	180	188	177
40			26	1.75	nondm	none	IIIA	TNBC	MRM	CR	consistently hyperglycemia but without diabetes	112	119	125	117	124	128	126	131
54	1.49	50	22.5215	1.43	DM	Insulin	IIA	TNBC	MRM	PR	Uncontrolled diabetes	150	160	170	175	150	166	180	210
50	1.5	62	27.5556	1.6	DM	Metformin	IIIA	HER2	MRM	PR	Uncontrolled diabetes	197	200	213	240	255	214	210	260
39	1.53	71	30.3302	1.73	nondm	none	IIIB	TNBC	MRM	NR	consistently hyperglycemia but without diabetes	110	115	116	130	128	119	112	120
52	1.51	67	29.3847	1.67	DM	Metformin	IIB	LuminalA	MRM	CR	Uncontrolled diabetes	145	151	167	178	180	195	200	226
59	1.45	64	30.44	1.6	DM	Metformin	IIIB	LuminalA	MRM	PR	Uncontrolled diabetes	151	158	169	178	183	194	200	206
23	1.5	72	32	1.73	nondm	none	IIIC	HER2	MRM	NR	Erratic Glycemic instability	95	100	105	118	120	111	103	99
38	1.52	48	20.7756	1.42	nondm	none	IIB	LuminalB	MRM	PR	Erratic Glycemic instability	111	110	99	100	105	115	120	124
58	1.5	70	31.1111	1.7	DM	Metformin	IIIB	LuminalB	MRM	PR	Uncontrolled diabetes	148	157	168	179	189	206	226	300
44	1.51	62	27.1918	1.61	DM	Insulin	IIIA	LuminalA	MRM	PR	Controlled diabetes	200	180	188	170	160	165	140	150
55	1.51	74	32.4547	1.76	nondm	none	IIIA	LuminalA	MRM	PR	consistently hyperglycemia but without diabetes	120	111	108	114	118	121	115	128
41	1.57	62	25.1532	1.64	DM	Metformin	IIIB	LuminalA	MRM	CR	Uncontrolled diabetes	151	159	168	177	189	195	228	237
47	1.43	83	40.5888	1.88	DM	Metformin	IIIA	HER2	MRM	CR	Uncontrolled diabetes	197	213	225	240	256	260	263	250
49	1.55	59	24.5578	1.59	nondm	none	IIA	HER2	MRM	CR	normal glycemic trajectory	82	85	90	95	100	105	115	120
40	1.5	63	28	1.62	DM	Insulin	IIIB	TNBC	MRM	PR	Uncontrolled diabetes	168	180	175	170	160	200	188	181
40	1.52	67	28.9993	1.67	nondm	none	IIA	TNBC	MRM	CR	Erratic Glycemic instability	99	104	106	109	110	112	118	119
33			20.7756	1.42	nondm	none	IIA	TNBC	MRM	PR	consistently hyperglycemia but without diabetes	102	105	110	115	120	125	130	135
38			31.1111	1.7	DM	Metformin	IIIB	HER2	MRM	PR	Uncontrolled diabetes	174	181	186	195	219	228	245	263
57	1.5	48	21.3333	1.41	DM	Metformin	IIIB	TNBC	MRM	CR	Uncontrolled diabetes	197	220	238	254	267	273	199	280
49			20.7756	1.42	nondm	none	IIB	TNBC	MRM	PR	Erratic Glycemic instability	90	95	100	105	110	119	130	122
54	1.56	58	23.833	1.58	nondm	none	IIIC	LuminalB	MRM	NR	Erratic Glycemic instability	95	98	104	108	115	120	130	128
42	1.6	84	32.8125	1.93	DM	Insulin	IIB	LuminalA	MRM	PR	Uncontrolled diabetes	171	180	196	200	216	230	253	266
60	1.47	65	30.0801	1.62	DM	Metformin	IIB	LuminalA	MRM	CR	Uncontrolled diabetes	226	240	256	277	280	290	295	324
56	1.55	62	25.8065	1.63	nondm	none	IIIB	TNBC	MRM	NR	consistently hyperglycemia but without diabetes	100	105	110	112	160	119	120	125
45	1.63	78	29.3575	1.87	DM	Metformin	IIIA	LuminalA	MRM	PR	Controlled diabetes	135	140	144	146	153	155	159	160
52	1.57	66	26.7759	1.69	DM	Metformin	IIA	TNBC	MRM	PR	Uncontrolled diabetes	145	156	166	178	189	190	195	209
52	1.56	69	28.3531	1.72	nondm	none	IIB	LuminalA	MRM	PR	consistently hyperglycemia but without diabetes	112	118	120	130	135	121	115	105
60			28	1.62	DM	Insulin	IIB	TNBC	MRM	CR	Uncontrolled diabetes	165	140	145	170	175	180	160	140
50	1.55	77	32.0499	1.76	DM	Metformin	IIB	TNBC	MRM	CR	Uncontrolled diabetes	130	135	140	145	160	173	188	197
57	1.47	82	37.9472	2	nondm	none	IIIB	LuminalB	MRM	PR	consistently hyperglycemia but without diabetes	112	115	118	120	123	125	122	101
37	1.45	52	24.7325	1.44	nondm	none	IIIA	TNBC	MRM	PR	Erratic Glycemic instability	105	106	110	112	115	120	126	128
45	1.53	81	34.6021	1.85	DM	Insulin	IIIA	LuminalA	MRM	PR	Controlled diabetes	148	153	158	164	169	170	174	177
35	1.6	75	29.2969	1.82	nondm	none	IIB	LuminalA	MRM	PR	Erratic Glycemic instability	95	100	105	110	114	119	120	123
31	1.38	66	34.6566	1.59	DM	Metformin	IIIB	TNBC	MRM	PR	Uncontrolled diabetes	145	154	160	178	186	195	200	206
51	1.63	64	24.0882	1.7	nondm	none	IIIB	HER2	MRM	NR	Erratic Glycemic instability	93	95	100	105	115	119	120	128
50	1.58	101	40.4583	2.22	DM	Metformin	IIIA	LuminalB	MRM	PR	Uncontrolled diabetes	170	190	200	240	245	210	270	260
45	1.58	68	27.2392	1.72	nondm	none	IIIA	HER2	MRM	PR	consistently hyperglycemia but without diabetes	117	119	122	125	126	129	130	131
59	1.38	60	31.506	1.51	DM	Metformin	IIIA	LuminalB	MRM	CR	Uncontrolled diabetes	180	160	165	170	140	150	145	200
50	1.4	70	35.7143	1.64	DM	Insulin	IIIA	HER2	MRM	CR	Uncontrolled diabetes	160	170	175	180	185	190	200	180
54	1.58	60	24.0346	1.62	nondm	none	IIIA	TNBC	MRM	PR	consistently hyperglycemia but without diabetes	105	108	110	111	116	117	118	119
47	1.5	63	28.05	1.62	DM	Metformin	IIIC	TNBC	MRM	PR	Uncontrolled diabetes	128	143	150	167	178	135	179	180
39	1.6	75	29.2969	1.82	nondm	none	IIIC	TNBC	MRM	PR	consistently hyperglycemia but without diabetes	111	116	120	121	122	125	126	137
49	1.6	55	21.4844	1.56	nondm	none	IIB	LuminalB	MRM	CR	consistently hyperglycemia but without diabetes	105	107	111	116	118	120	121	122
52	1.5	66	29.3333	1.73	DM	Metformin	IIIA	LuminalA	MRM	PR	Uncontrolled diabetes	168	171	176	188	191	210	218	226
33	1.58	57	22.8329	1.58	nondm	none	IIB	TNBC	MRM	CR	Erratic Glycemic instability	99	101	104	108	110	114	116	119
45			21.4844	1.56	nondm	none	IIIC	LuminalB	MRM	PR	consistently hyperglycemia but without diabetes	111	116	119	120	123	127	130	137
31			28.05	1.62	DM	Metformin	IIA	HER2	MRM	PR	Controlled diabetes	134	140	149	158	160	165	170	174
54	1.52	58	25.1039	1.56	nondm	none	IIIA	LuminalB	MRM	PR	Erratic Glycemic instability	95	96	100	104	108	110	115	128
53			24.3418	1.57	nondm	none	IIIC	TNBC	MRM	PR	Erratic Glycemic instability	94	98	105	117	119	120	121	122
45			17.4445	1.36	DM	Insulin	IIA	HER2	MRM	PR	Uncontrolled diabetes	140	190	197	212	260	268	270	271
41			24.3418	1.57	nondm	none	IIIA	LuminalA	MRM	PR	consistently hyperglycemia but without diabetes	110	112	119	120	125	130	140	137
58			24.7768	1.57	nondm	none	IIIA	HER2	MRM	PR	consistently hyperglycemia but without diabetes	113	115	100	99	120	124	127	131
36	1.47	79	36.5588	1.79	DM	Metformin	IIB	LuminalA	MRM	PR	Controlled diabetes	126	129	133	136	140	145	150	157
62			26.3146	1.58	nondm	none	IIIC	LuminalA	MRM	PR	consistently hyperglycemia but without diabetes	114	118	120	126	128	130	131	134
44			30.588	1.65	nondm	none	IIIA	LuminalA	MRM	NR	Erratic Glycemic instability	100	104	108	111	110	104	108	120
38	1.55	73	30.385	1.77	nondm	none	IIIB	HER2	MRM	PR	normal glycemic trajectory	91	100	102	104	106	108	119	120
35	1.52	60	25.9695	1.59	DM	Metformin	IIIA	LuminalB	MRM	PR	Uncontrolled diabetes	148	153	158	164	170	187	194	206
34			31.5963	1.75	DM	Insulin	IIB	TNBC	MRM	CR	Uncontrolled diabetes	171	176	188	194	200	206	214	220
63			33.7822	1.72	nondm	none	IIIB	TNBC	MRM	NR	Erratic Glycemic instability	97	100	102	112	116	118	120	122
33	1.64	81	30.116	1.92	nondm	none	IIB	TNBC	MRM	PR	Erratic Glycemic instability	99	104	107	114	118	120	121	122
27	1.53	58	24.7768	1.57	nondm	none	IIIB	LuminalA	MRM	PR	Erratic Glycemic instability	108	96	98	101	112	120	126	130
43	1.48	67	30.588	1.65	DM	Metformin	IIB	TNBC	MRM	PR	Uncontrolled diabetes	174	180	186	190	197	200	228	232
54	1.45	50	23.7812	1.41	nondm	none	IIIB	LuminalB	MRM	PR	consistently hyperglycemia but without diabetes	104	106	110	114	117	121	123	128
28	1.57	43	17.4449	1.36	nondm	none	IIIA	TNBC	MRM	CR	Erratic Glycemic instability	97	98	107	110	115	120	125	121
38	1.57	60	24.3418	1.61	nondm	none	IIB	HER2	MRM	PR	consistently hyperglycemia but without diabetes	111	115	119	100	98	128	109	120
28	1.49	61	27.4762	1.58	DM	Metformin	IIIA	TNBC	MRM	CR	Controlled diabetes	131	137	140	148	159	163	169	177
34	1.52	73	31.5963	1.75	DM	Insulin	IIIA	TNBC	MRM	CR	Uncontrolled diabetes	180	188	194	210	222	238	246	252
61	1.51	60	26.3146	1.58	nondm	none	IIIA	HER2	MRM	CR	consistently hyperglycemia but without diabetes	110	112	116	120	124	126	130	113
65	1.54	76	32.0459	1.8	DM	Insulin	IIIB	LuminalA	MRM	CR	Controlled diabetes	176	200	203	180	160	167	150	155
60	1.47	73	33.7822	1.72	nondm	none	IIIC	HER2	MRM	CR	consistently hyperglycemia but without diabetes	110	114	116	118	120	127	130	113
53	1.57	88	35.7012	1.95	DM	Metformin	IIIB	LuminalA	MRM	NR	Uncontrolled diabetes	168	175	180	189	190	200	230	197
49	1.51	64	28.0689	1.63	nondm	none	IIB	LuminalA	MRM	PR	consistently hyperglycemia but without diabetes	110	114	116	119	120	123	126	128
41	1.54	60	25.2994	1.6	DM	Insulin	IIIB	LuminalA	MRM	PR	Uncontrolled diabetes	206	223	240	230	255	270	273	275
64	1.58	52	20.83	1.67	nondm	none	IIB	LuminalA	MRM	CR	consistently hyperglycemia but without diabetes	107	109	110	114	118	123	126	121
46	1.52	67	28.9993	1.67	nondm	none	IIIC	LuminalA	MRM	NR	Erratic Glycemic instability	96	100	106	108	110	117	118	122
56	1.49	57	25.6745	1.53	DM	Metformin	IIIB	LuminalA	MRM	NR	Uncontrolled diabetes	160	167	170	185	190	200	206	210
54	1.52	58	25.1039	1.56	nondm	none	IIIA	LuminalB	MRM	PR	consistently hyperglycemia but without diabetes	108	110	111	114	116	100	103	119
45	1.5	75	33.3333	1.76	nondm	none	IIIC	LuminalB	MRM	PR	Erratic Glycemic instability	99	101	106	109	110	116	119	122
38	1.52	87	37.6558	1.91	DM	Metformin	IIIB	LuminalA	MRM	CR	Controlled diabetes	220	222	240	250	190	170	176	171
59	1.57	80	32.4557	1.86	DM	Metformin	IIIA	LuminalA	MRM	PR	Uncontrolled diabetes	190	200	206	210	180	188	170	230
49	1.5	63	28	1.62	nondm	none	IIIA	LuminalA	MRM	CR	consistently hyperglycemia but without diabetes	108	110	116	118	100	120	121	122
46	1.56	67	27.5312	1.7	nondm	none	IIIA	TNBC	MRM	PR	consistently hyperglycemia but without diabetes	116	119	120	124	127	130	137	141
55	1.56	65	26.7094	1.67	nondm	none	IIB	HER2	MRM	PR	Erratic Glycemic instability	97	96	98	100	120	126	140	123
42	1.56	66	27.1203	1.69	DM	Insulin	IIB	LuminalA	MRM	PR	Uncontrolled diabetes	190	200	203	210	216	180	188	167
57	1.45	62	29.4887	1.58	DM	Metformin	IIB	LuminalA	MRM	PR	Controlled diabetes	230	245	255	278	290	240	234	180
55	1.45	65	30.9156	1.61	nondm	none	IIB	LuminalA	MRM	NR	normal glycemic trajectory	95	96	87	100	101	104	106	110
60	1.5	69	30.6667	1.69	nondm	none	IIB	LuminalA	MRM	PR	consistently hyperglycemia but without diabetes	115	119	120	123	127	130	113	109
46	1.53	84	35.8836	1.88	DM	Metformin	IIB	LuminalA	MRM	PR	Uncontrolled diabetes	177	180	187	196	200	220	228	234
39	1.58	66	26.4381	1.7	DM	Metformin	IIB	TNBC	MRM	PR	Uncontrolled diabetes	168	171	178	180	186	190	191	194
42	1.62	75	28.578	1.83	nondm	none	IIIC	TNBC	MRM	PR	consistently hyperglycemia but without diabetes	111	112	114	116	120	123	126	116
45	1.58	63	25.2363	1.66	nondm	none	IIB	LuminalA	MRM	PR	normal glycemic trajectory	95	96	98	100	104	106	110	111
59	1.55	52	21.6441	1.49	nondm	none	IIB	LuminalA	MRM	PR	Erratic Glycemic instability	111	101	102	108	100	120	123	125
62	1.56	73	29.9967	1.77	DM	Insulin	IIIC	LuminalA	MRM	PR	Uncontrolled diabetes	180	188	198	218	220	240	160	175
40	1.5	71	31.5556	1.71	nondm	none	IIA	TNBC	MRM	PR	Erratic Glycemic instability	120	119	106	104	109	110	116	123
61	1.62	59	22.4813	1.62	DM	Metformin	IIIB	LuminalA	MRM	PR	Controlled diabetes	250	260	271	278	230	200	180	167
46			39.6379	1.9	nondm	none	IIB	LuminalB	MRM	PR	Erratic Glycemic instability	102	106	110	100	113	116	120	128
40	1.49	68	30.6293	1.67	nondm	none	IIIB	TNBC	MRM	CR	consistently hyperglycemia but without diabetes	113	116	120	121	112	118	124	126
56	1.56	74	30.4076	1.79	DM	Metformin	IIIB	LuminalB	MRM	PR	Uncontrolled diabetes	168	171	181	187	190	220	180	170
54	1.5	70	31.1111	1.48	nondm	none	IIIA	TNBC	MRM	CR	consistently hyperglycemia but without diabetes	119	110	106	108	120	124	126	112
57	1.61	97	37.4214	2.08	DM	Metformin	IIIB	LuminalA	MRM	PR	Uncontrolled diabetes	150	155	160	170	175	180	189	200
31	1.6	64	25	1.68	DM	Metformin	IIIA	HER2	MRM	NR	Uncontrolled diabetes	170	160	166	150	155	140	145	175
42	1.5	52	23.1111	1.47	nondm	none	IIA	LuminalA	MRM	PR	consistently hyperglycemia but without diabetes	111	112	116	119	120	124	126	127
51			29.4321	1.44	DM	Metformin	IIIA	LuminalA	MRM	PR	Uncontrolled diabetes	137	142	155	160	169	170	184	191
35	1.6	80	31.25	1.88	DM	Metformin	IIIA	LuminalB	MRM	CR	Uncontrolled diabetes	171	179	186	191	200	210	218	223
59	1.5	60	26.6667	1.13	nondm	none	IIIB	HER2	MRM	CR	consistently hyperglycemia but without diabetes	105	109	111	116	118	120	122	126
43			26.6667	1.58	DM	Metformin	IIIA	LuminalA	MRM	CR	Uncontrolled diabetes	151	157	161	169	178	189	214	237
52	1.52	83	35.9245	1.87	DM	Metformin	IIA	LuminalA	MRM	CR	Uncontrolled diabetes	174	180	194	210	220	240	255	263
59			26.6667	2.5	nondm	none	IIB	LuminalA	MRM	PR	Erratic Glycemic instability	96	100	103	104	106	116	109	118
60			22.942	1.6	nondm	none	IIIB	TNBC	MRM	NR	Erratic Glycemic instability	85	90	96	115	120	124	130	132
55			32	1.73	DM	Insulin	IIIC	LuminalA	MRM	PR	Uncontrolled diabetes	170	168	160	173	180	189	200	209
52	1.52	68	29.4321	1.69	DM	Metformin	IIIA	LuminalA	MRM	PR	Uncontrolled diabetes	145	155	167	189	198	207	216	220
53	1.51	50	21.9289	1.44	DM	Insulin	IIIA	HER2	MRM	CR	Uncontrolled diabetes	165	170	185	190	200	210	212	216
34	1.64	71	26.398	1.79	nondm	none	IIB	LuminalA	MRM	CR	consistently hyperglycemia but without diabetes	112	116	119	120	123	102	109	110
42	1.49	88	39.6379	1.9	nondm	none	IIB	LuminalA	MRM	CR	consistently hyperglycemia but without diabetes	117	119	120	125	129	130	113	115
46	1.49	67	30.1788	1.66	DM	Metformin	IIIA	LuminalA	MRM	PR	Controlled diabetes	145	150	159	167	170	176	179	180
42	1.56	55	22.6003	1.54	nondm	none	IIIB	HER2	MRM	PR	consistently hyperglycemia but without diabetes	111	118	120	124	127	116	129	131
43			28	1.78	DM	Metformin	IIB	LuminalB	MRM	CR	Uncontrolled diabetes	171	179	186	194	200	210	223	229
35	1.51	65	28.5075	1.65	nondm	none	IIB	LuminalA	MRM	PR	Erratic Glycemic instability	100	102	108	114	120	121	125	105
59	1.56	67	27.5312	1.7	DM	Metformin	IIIA	HER2	MRM	PR	Uncontrolled diabetes	137	145	157	168	179	190	214	223
54	1.57	89	36.1069	1.97	DM	Metformin	IIB	LuminalA	MRM	PR	Uncontrolled diabetes	191	196	207	220	234	240	245	255
43	1.54	70	29.5159	1.73	nondm	none	IIIC	LuminalA	MRM	PR	consistently hyperglycemia but without diabetes	111	116	119	120	125	128	130	131
44	1.5	60	26.6667	1.58	DM	Metformin	IIB	HER2	MRM	PR	Uncontrolled diabetes	170	178	183	186	200	196	214	226
38	1.57	60	24.3418	1.61	nondm	none	IIB	LuminalB	MRM	CR	consistently hyperglycemia but without diabetes	116	119	109	120	125	157	140	134
45	1.54	70	29.5159	1.73	DM	Metformin	IIIB	TNBC	MRM	PR	Controlled diabetes	142	144	147	150	154	157	160	166
31	1.59	58	22.9421	1.6	nondm	none	IIA	LuminalA	MRM	PR	Erratic Glycemic instability	97	100	106	110	115	119	120	125
60	1.6	58	22.6562	1.6	nondm	none	IIIB	HER2	MRM	PR	consistently hyperglycemia but without diabetes	98	100	110	115	118	120	128	131
39	1.6	81	31.6406	1.89	nondm	none	IIIB	LuminalB	MRM	PR	consistently hyperglycemia but without diabetes	111	106	113	110	119	129	100	134
50	1.5	72	32	1.73	DM	Metformin	IIIA	LuminalB	MRM	PR	Uncontrolled diabetes	145	155	160	163	174	186	170	231
60	1.5	63	28	1.62	DM	Insulin	IIIB	LuminalA	MRM	PR	Uncontrolled diabetes	150	159	168	171	189	209	240	269
51	1.52	56	24.2382	1.53	nondm	none	IIB	LuminalA	MRM	PR	consistently hyperglycemia but without diabetes	113	118	120	126	137	108	129	140
48	1.52	55	23.8054	1.52	nondm	none	IIA	LuminalA	MRM	CR	Erratic Glycemic instability	102	110	104	119	111	100	109	120
54	1.42	65	32.2357	1.6	DM	Metformin	IIIB	TNBC	MRM	NR	Uncontrolled diabetes	170	176	200	220	267	300	302	290
53	1.52	87	37.6558	1.91	nondm	none	IIIC	TNBC	MRM	PR	consistently hyperglycemia but without diabetes	108	110	114	116	120	123	125	128
48	1.53	64	27.3399	1.64	nondm	none	IIIA	LuminalA	MRM	PR	consistently hyperglycemia but without diabetes	115	117	120	123	125	130	136	140
48	1.55	53	22.0604	1.51	nondm	none	IIB	LuminalB	MRM	CR	Erratic Glycemic instability	102	105	110	115	121	129	100	96
65	1.53	71	30.3302	1.74	DM	Insulin	IIIB	LuminalA	MRM	PR	Uncontrolled diabetes	168	171	178	180	186	190	196	209
55	1.54	75	31.6242	1.75	DM	Metformin	IIB	LuminalB	MRM	NR	Uncontrolled diabetes	154	158	164	170	184	189	191	209
43	1.5	65	28.8889	1.64	nondm	none	IIB	LuminalB	MRM	CR	consistently hyperglycemia but without diabetes	112	116	120	121	123	126	112	110
34			22.0604	1.72	nondm	none	IIB	TNBC	MRM	CR	consistently hyperglycemia but without diabetes	102	106	110	114	119	120	142	111
40	1.5	71	31.5556	1.7	nondm	none	IIB	TNBC	MRM	CR	consistently hyperglycemia but without diabetes	113	118	120	123	126	130	114	100
56	1.56	74	30.4076	1.8	DM	Metformin	IIB	LuminalB	MRM	PR	Controlled diabetes	145	150	156	164	172	180	189	151
54	1.51	82	35.9633	1.85	DM	Metformin	IIB	LuminalA	BCS	CR	Uncontrolled diabetes	151	160	167	163	180	199	200	250
60	1.49	67	30.1788	1.67	nondm	none	IIIB	LuminalA	MRM	PR	consistently hyperglycemia but without diabetes	105	108	110	114	119	120	126	121
53	1.48	63	28.7619	1.61	nondm	none	IIB	TNBC	MRM	PR	Erratic Glycemic instability	90	96	100	110	115	118	102	106
41			22.4	1.4	nondm	none	IIB	LuminalA	MRM	PR	Erratic Glycemic instability	95	99	106	110	114	118	111	108
54	1.49	50	22.5215	1.44	DM	Insulin	IIB	TNBC	MRM	NR	Controlled diabetes	130	146	153	161	140	160	150	153
40	1.48	38	17.3484	1.25	nondm	none	IIB	LuminalB	MRM	PR	consistently hyperglycemia but without diabetes	112	116	121	126	128	130	131	137
44	1.47	67	31.0056	1.65	nondm	none	IIB	HER2	BCS	CR	consistently hyperglycemia but without diabetes	115	118	120	123	126	131	145	114
60			22.17	1.59	DM	Metformin	IIB	LuminalA	MRM	PR	Uncontrolled diabetes	168	170	174	180	184	140	160	186
35			22.3	1.73	nondm	none	IIIB	LuminalA	MRM	PR	consistently hyperglycemia but without diabetes	112	116	119	120	128	101	106	119
42	1.6	73	28.5156	1.8	DM	Metformin	IIIB	LuminalA	MRM	PR	Uncontrolled diabetes	171	178	184	190	196	210	222	232
61			28.88	1.65	DM	Metformin	IIIA	LuminalA	MRM	PR	Uncontrolled diabetes	194	200	213	226	230	234	240	246
42	1.6	84	32.8125	1.93	nondm	none	IIB	LuminalA	MRM	PR	Erratic Glycemic instability	111	107	100	107	110	116	132	120
47			20.14	1.49	nondm	none	IIIC	TNBC	MRM	CR	consistently hyperglycemia but without diabetes	100	109	110	116	111	120	122	127
45	1.51		18.456	1.89	DM	Metformin	IIB	LuminalB	MRM	PR	Uncontrolled diabetes	168	170	179	180	187	196	202	206
51	1.57	98	39.7582	2.21	nondm	none	IIIB	LuminalA	MRM	PR	consistently hyperglycemia but without diabetes	112	114	119	120	124	126	130	141
45	1.51	87	38.1562	1.91	DM	Metformin	IIIB	LuminalB	MRM	PR	Uncontrolled diabetes	128	130	140	146	150	155	160	167
44	1.53	59	25.204	1.58	DM	Metformin	IIB	HER2	MRM	PR	Controlled diabetes	145	150	156	167	170	174	148	177
38	1.58	62	24.8358	1.65	nondm	none	IIB	LuminalA	MRM	PR	Erratic Glycemic instability	113	117	119	101	99	132	100	134
63	1.51	68	29.8233	1.69	DM	Metformin	IIIB	LuminalA	MRM	PR	Uncontrolled diabetes	171	178	182	187	190	196	201	203
63			20.8	1.73	nondm	none	IIIB	LuminalA	MRM	PR	consistently hyperglycemia but without diabetes	102	106	110	114	118	120	121	122
36			24.5	1.6	nondm	none	IIIC	HER2	MRM	CR	Erratic Glycemic instability	105	106	100	101	109	110	117	120
45			25.6	1.65	DM	Metformin	IIB	TNBC	MRM	CR	Uncontrolled diabetes	148	154	159	167	178	184	186	188
46	1.62	75	28.578	1.82	nondm	none	IIB	LuminalA	MRM	PR	Erratic Glycemic instability	97	99	106	110	113	116	121	128
50	1.52	83	35.9245	1.87	nondm	none	IIIA	LuminaA	MRM	CR	consistently hyperglycemia but without diabetes	101	105	111	120	125	112	130	120
65	1.6		26.7	1.58	DM	Metformin	IIB	TNBC	MRM	CR	Controlled diabetes	130	143	150	120	121	150	160	151
63			25.5	1.8	DM	Metformin	IIA	LuminalA	MRM	PR	Uncontrolled diabetes	140	156	160	174	180	198	200	130
64			26.7	1.58	nondm	none	IIB	LuminalA	MRM	CR	consistently hyperglycemia but without diabetes	112	116	119	120	123	105	109	110
55	1.54	48	20.2395	1.43	nondm	none	IIA	TNBC	MRM	CR	Erratic Glycemic instability	115	116	120	106	110	115	105	102
42	1.5	88	39.1111	1.9	DM	Metformin	IIIA	TNBC	BCS	CR	Uncontrolled diabetes	168	157	180	190	200	210	220	174
27			20.3	1.53	nondm	none	IIA	LuminalA	MRM	CR	consistently hyperglycemia but without diabetes	120	125	105	110	115	118	117	123
51			24.9	1.99	nondm	none	IIIA	LuminalA	MRM	PR	Erratic Glycemic instability	100	102	106	110	119	120	128	137
28			30.02	1.51	DM	Metformin	IIIA	LuminalA	MRM	CR	Controlled diabetes	151	158	160	166	169	170	174	177
38	1.5	87	38.6667	1.42	DM	Metformin	IIIA	LuminalA	MRM	CR	Uncontrolled diabetes	174	180	184	188	190	196	200	206
52	1.56	57	23.4221	1.57	nondm	none	IIIB	TNBC	MRM	CR	Erratic Glycemic instability	94	96	100	109	110	120	125	115
40	1.62	60	22.8624	1.64	nondm	none	IIIB	LuminalA	MRM	PR	Erratic Glycemic instability	97	100	105	108	112	119	120	128
43	1.51	80	35.0862	1.83	DM	Metformin	IIIB	LuminalB	MRM	CR	Uncontrolled diabetes	157	164	169	170	174	178	179	180
43	1.55	77	32.0499	1.82	nondm	none	IIIA	LuminalA	MRM	PR	consistently hyperglycemia but without diabetes	102	108	110	111	117	118	120	122
60	1.43	59	28.8523	1.53	DM	Metformin	IIIA	TNBC	MRM	CR	Controlled diabetes	128	130	136	149	151	145	150	135
40	1.55	94	39.1259	2.18	DM	Metformin	IIIA	LuminalA	MRM	PR	Uncontrolled diabetes	157	161	167	170	174	177	179	180
49			22.9	1.76	nondm	none	IIIA	luminalA	MRM	PR	consistently hyperglycemia but without diabetes	113	118	100	106	111	120	121	128
54	1.4	55	28.0612	1.46	nondm	none	IIIB	LuminalA	MRM	PR	Erratic Glycemic instability	107	109	110	115	120	121	106	111
47	1.5	69	30.6667	1.7	DM	Metformin	IIIB	LuminalB	MRM	NR	Controlled diabetes	140	146	153	159	160	166	170	177
38	1.52	48	20.7756	1.42	nondm	none	IIB	LuminalB	MRM	PR	Erratic Glycemic instability	96	100	105	108	111	116	118	128
53	1.55	59	24.5578	1.59	nondm	none	IIIA	LuminalA	MRM	CR	consistently hyperglycemia but without diabetes	102	106	110	112	118	120	126	140
46	1.56	70	28.764	1.74	DM	Metformin	IIIA	LuminalA	MRM	CR	Uncontrolled diabetes	145	151	158	160	167	173	178	180
59	1.48	79	36.0665	1.8	nondm	none	IIIA	LuminalA	MRM	PR	consistently hyperglycemia but without diabetes	111	116	118	106	100	119	120	122
43			21.4	1.79	DM	Metformin	IIIB	LuminalB	MRM	CR	Controlled diabetes	135	140	150	160	167	170	174	180
57	1.53	69	29.4758	1.7	DM	Metformin	IIB	LuminalA	MRM	PR	Uncontrolled diabetes	163	169	170	176	179	180	188	194
49			24.5	1.84	nondm	none	IIB	LuminalB	MRM	CR	Erratic Glycemic instability	85	90	100	106	110	128	130	145
47	1.41	59	29.6766	1.52	nondm	none	IIIA	LuminalA	MRM	NR	Erratic Glycemic instability	90	99	106	110	117	120	136	122
48			26.5	1.97	DM	Metformin	IIIB	LuminalA	MRM	PR	Uncontrolled diabetes	140	167	170	190	210	200	204	220
55			30	1.57	DM	Metformin	IIIC	LuminalB	MRM	CR	Uncontrolled diabetes	145	150	156	160	166	170	174	180
48	1.41	47	23.6407	1.35	nondm	none	IIB	LuminalB	MRM	PR	consistently hyperglycemia but without diabetes	115	118	110	114	116	118	120	134
46	1.56	70	28.764	1.74	nondm	none	IIIA	LuminalA	MRM	CR	Erratic Glycemic instability	99	101	104	108	110	111	116	119
59	1.45	64	30.44	1.6	DM	Metformin	IIIB	LuminalA	MRM	PR	Uncontrolled diabetes	167	185	190	194	200	210	180	189
58	1.57	73	29.6158	1.78	nondm	none	IIIB	LuminalA	MRM	PR	consistently hyperglycemia but without diabetes	110	115	118	120	127	121	130	122
40			32.3	1.68	DM	Metformin	IIIB	TNBC	MRM	NR	Controlled diabetes	142	146	150	153	158	160	161	163
53	1.6	55	21.4844	1.56	nondm	none	IIIB	LuminalA	MRM	PR	Erratic Glycemic instability	99	101	107	110	113	116	119	122
63	1.5	61	27.1111	1.59	nondm	none	IIIB	LuminalA	MRM	PR	Erratic Glycemic instability	102	106	108	111	116	100	119	125
50	1.55	62	25.8065	1.63	DM	Metformin	IIIA	LuminalB	MRM	CR	Uncontrolled diabetes	154	160	167	170	175	180	186	197
54	1.55	72	29.9688	1.76	nondm	none	IIIA	LuminalA	MRM	PR	consistently hyperglycemia but without diabetes	110	119	120	124	127	117	130	119
40	1.58	59	23.634	1.6	nondm	none	IIIB	TNBC	MRM	PR	consistently hyperglycemia but without diabetes	112	116	117	120	102	100	131	122
45	1.54	96	40.479	1.72	DM	Metformin	IIIA	TNBC	MRM	PR	Controlled diabetes	140	146	155	156	159	160	161	163
60			33.3	1.88	DM	Metformin	IIIB	LuminalA	MRM	PR	Uncontrolled diabetes	168	170	176	181	186	189	197	206
46	1.44	56	27.0062	1.5	nondm	none	IIIB	TNBC	MRM	PR	consistently hyperglycemia but without diabetes	103	110	116	119	124	121	123	112
40	1.53	87	37.1652	1.92	DM	Metformin	IIIB	LuminalA	MRM	PR	Controlled diabetes	137	140	146	148	154	158	160	163
55	1.51	44	19.2974	1.36	nondm	none	IIIB	TNBC	MRM	PR	consistently hyperglycemia but without diabetes	110	108	118	121	125	130	105	111
46	1.53	82	35.0293	1.87	DM	Metformin	IIIA	LuminalA	MRM	PR	Controlled diabetes	131	135	136	138	140	147	153	165
40	1.96	83	21.6056	1.95	nondm	none	IIIB	LuminalA	MRM	PR	normal glycemic trajectory	85	90	94	96	101	104	106	108
36	1.57	95	38.5411	2.03	DM	Metformin	IIIA	TNBC	MRM	NR	Controlled diabetes	132	136	145	151	168	161	172	175
38	1.55	86	35.796	1.92	DM	Metformin	IIIB	luminalA	MRM	PR	Uncontrolled diabetes	140	143	149	159	190	199	200	210
28	1.48	51	23.2834	1.44	nondm	none	IIIA	TNBC	MRM	CR	consistently hyperglycemia but without diabetes	108	110	112	114	117	103	120	131
42	1.54	63	26.5643	1.72	nondm	none	IIIA	LuminalB	MRM	PR	Erratic Glycemic instability	102	106	108	110	113	116	119	122
27	1.5	59	26.2222	1.56	DM	Metformin	IIB	LuminalB	MRM	PR	Uncontrolled diabetes	137	143	157	168	170	172	180	195
44	1.46	56	26.2713	1.5	nondm	none	IIIB	LuminalB	MRM	PR	Erratic Glycemic instability	105	108	110	111	114	119	120	122
53	1.51	62	27.1918	1.61	DM	Metformin	IIIA	HER2	MRM	CR	Controlled diabetes	137	142	119	157	160	161	171	175
45	1.54	65	27.4077	1.66	nondm	none	IIIA	LuminalA	MRM	NR	normal glycemic trajectory	88	90	96	100	101	108	110	114
30	1.54	60	25.2994	1.6	DM	Metformin	IIIB	TNBC	MRM	CR	Uncontrolled diabetes	139	147	157	169	187	199	200	177
36	1.64	93	34.5776	2.05	nondm	none	IIIB	HER2	MRM	PR	normal glycemic trajectory	76	80	90	96	100	104	106	108
62	1.45	80	38.0499	1.9	DM	Metformin	IIB	LuminalA	MRM	PR	Uncontrolled diabetes	130	132	140	150	156	169	177	190
42	1.54	59	24.8777	1.58	nondm	none	IIIA	TNBC	MRM	PR	Erratic Glycemic instability	99	101	105	108	110	112	116	119
41	1.63	65	24.4646	1.71	DM	Metformin	IIB	TNBC	MRM	CR	Uncontrolled diabetes	140	141	152	115	176	180	217	234
36	1.59	76	30.0621	1.83	DM	Metformin	IIIB	LuminalA	MRM	CR	Controlled diabetes	150	166	171	180	220	240	250	278
43	1.52	82	35.4917	1.86	nondm	none	IIIA	TNBC	MRM	PR	Erratic Glycemic instability	80	87	90	100	110	115	117	107
46	1.5	90	40	2.04	DM	Metformin	IIIB	LuminaB	MRM	PR	Controlled diabetes	134	136	138	140	144	148	150	151
40	1.45	72	34.2449	1.7	nondm	none	IIB	LuminalA	MRM	CR	Erratic Glycemic instability	88	90	101	106	109	113	116	110
35	1.54	73	30.7809	1.76	DM	Metformin	IIIA	LuminalA	MRM	NR	Controlled diabetes	131	143	149	151	156	160	167	170
49	1.63	54	20.3244	1.56	DM	Insulin	IIIA	LuminalA	MRM	NR	Uncontrolled diabetes	147	150	167	180	191	199	200	222
39	1.47	72	33.3195	1.71	DM	Metformin	IIIB	HER2	MRM	CR	Controlled diabetes	127	137	140	155	153	160	166	170
40	1.53	65	27.7671	1.66	nondm	none	IIB	TNBC	MRM	CR	Erratic Glycemic instability	99	101	108	109	110	100	116	117
46	1.6	75	29.2969	1.82	DM	Metformin	IIB	LuminalA	MRM	NR	Controlled diabetes	140	147	150	155	160	161	153	178
36	1.61	65	25.0762	1.7	nondm	none	IIIB	LuminalA	MRM	PR	Erratic Glycemic instability	82	88	90	99	100	104	106	110
33	1.63	68	25.5937	1.75	DM	Metformin	IIIB	LuminalB	MRM	PR	Controlled diabetes	128	133	140	142	148	150	147	151
41	1.5	74	32.8889	1.75	DM	Metformin	IIIA	TNBC	MRM	NR	Controlled diabetes	145	149	150	156	160	166	169	171
46	1.54	51	21.5045	1.47	nondm	none	IIB	TNBC	MRM	CR	Erratic Glycemic instability	99	100	102	103	106	107	110	114
24	1.56	52	21.3675	1.5	DM	Metformin	IIIA	LuminalA	MRM	NR	Controlled diabetes	137	140	145	151	169	170	177	180
39	1.51	90	39.472	1.94	DM	Metformin	IIIB	LuminalA	MRM	NR	Controlled diabetes	157	160	163	169	170	172	176	183
34	1.55	90	37.461	1.46	nondm	none	IIB	HER2	MRM	NR	normal glycemic trajectory	99	101	102	104	106	107	109	108
28	1.61	48	18.5178	1.46	nondm	none	IIIA	LuminalB	MRM	CR	Erratic Glycemic instability	94	98	100	102	106	109	103	114
46	1.51	61	26.7532	1.59	DM	Insulin	IIB	TNBC	MRM	CR	Controlled diabetes	126	128	135	140	149	159	167	177
48	1.63	82	30.863	1.78	nondm	none	IIB	LuminalB	MRM	PR	Erratic Glycemic instability	99	101	107	110	117	119	120	128
46	1.52	78	33.7604	1.81	nondm	none	IIIA	TNBC	MRM	CR	consistently hyperglycemia but without diabetes	119	120	126	124	127	128	129	131
36	1.5	53	23.5556	1.48	DM	Metformin	IIIA	LuminalB	MRM	PR	Controlled diabetes	157	160	164	170	175	181	183	186
39	1.54	93	39.214	1.99	DM	Metformin	IIIA	TNBC	MRM	PR	Controlled diabetes	140	143	151	150	156	157	158	160
43	1.53	86	36.738	1.91	DM	Metformin	IIB	LuminalA	MRM	PR	Controlled diabetes	151	156	157	158	159	160	166	165
41	1.59	78	30.8532	1.85	nondm	none	IIIA	HER2	MRM	NR	normal glycemic trajectory	91	94	96	97	98	100	90	102
38	1.55	78	32.4662	1.83	nondm	none	IIB	TNBC	MRM	CR	Erratic Glycemic instability	108	109	110	113	116	105	106	117
50	1.53	90	38.4468	1.95	nondm	none	IIA	LuminalB	MRM	NR	Erratic Glycemic instability	102	106	107	108	110	113	120	125
46	1.51	80	35.0862	1.83	DM	Metformin	IIIA	TNBC	MRM	CR	Controlled diabetes	142	146	151	154	156	157	160	163
40	1.65	76	27.9155	1.86	DM	Metformin	IIB	LuminalA	MRM	PR	Controlled diabetes	145	149	150	154	155	160	167	168
56	1.57	60	24.3418	1.61	nondm	none	IIA	TNBC	MRM	PR	normal glycemic trajectory	85	86	87	89	90	91	92	94
33	1.54	73	30.7809	1.766	nondm	none	IIA	LuminalA	MRM	CR	Erratic Glycemic instability	94	96	98	100	104	106	110	117
38	1.54	61	25.721	1.61	DM	Metformin	IIB	TNBC	MRM	PR	Controlled diabetes	160	164	169	170	178	166	179	180
53	1.48	82	37.4361	1.83	nondm	none	IIIA	LuminalA	MRM	PR	consistently hyperglycemia but without diabetes	119	126	130	112	126	132	134	137
44	1.4	49	25	1.38	nondm	none	IIIB	LuminaB	MRM	PR	consistently hyperglycemia but without diabetes	119	121	128	143	148	150	118	151
55	1.45	76	36.1474	1.74	DM	Metformin	IIIB	TNBC	MRM	PR	Uncontrolled diabetes	140	146	150	154	160	180	198	214
42	1.5	90	40	1.98	DM	Metformin	IIIB	HER2	MRM	NR	Uncontrolled diabetes	163	169	170	180	189	195	200	226
44	1.42	63	31.2438	1.57	nondm	none	IIB	TNBC	MRM	CR	consistently hyperglycemia but without diabetes	114	119	120	121	123	112	129	134
34	1.45	50	23.7812	1.41	DM	Metformin	IIIA	HER2	MRM	PR	Uncontrolled diabetes	148	159	176	179	189	194	213	232
47	1.47	75	34.7078	1.74	DM	Metformin	IIIA	TNBC	MRM	CR	Uncontrolled diabetes	145	150	159	160	167	178	222	240
38	1.61	60	23.1473	1.63	nondm	none	IIIB	HER2	MRM	PR	normal glycemic trajectory	76	80	83	90	94	97	100	102
39	1.48	78	35.6099	2.11	DM	Metformin	IIB	LuminalA	MRM	CR	Uncontrolled diabetes	197	200	234	244	257	266	277	283
49	1.44	60	28.9352	1.54	DM	Metformin	IIIB	LuminalA	MRM	NR	Controlled diabetes	148	150	152	149	156	151	140	157
35	1.43	65	31.7864	1.6	nondm	none	IIA	LuminalB	MRM	NR	consistently hyperglycemia but without diabetes	105	108	110	111	116	110	121	122
37	1.52	89	38.5215	2.01	DM	Metformin	IIIA	LuminalB	MRM	PR	Controlled diabetes	134	141	145	161	137	160	162	163
39	1.59	67	26.5021	1.72	nondm	none	IIIB	LuminalB	MRM	PR	Erratic Glycemic instability	88	90	93	100	104	106	111	114
45	1.66	83	30.1205	1.95	nondm	none	IIIA	HER2	MRM	CR	Erratic Glycemic instability	96	100	102	116	119	120	123	125
35	1.61	95	36.6498	2.06	DM	Metformin	IIB	TNBC	MRM	PR	Controlled diabetes	142	148	150	152	164	166	168	171
35	1.48	64	29.2184	1.62	DM	Insulin	IIB	LuminalB	MRM	NR	Controlled diabetes	128	130	147	156	160	167	170	186
46	1.59	60	23.7332	1.62	nondm	none	IIIB	TNBC	MRM	PR	Erratic Glycemic instability	105	110	116	118	107	109	113	119
42	1.54	72	30.3593	1.75	DM	Metformin	IIIB	HER2	MRM	NR	Controlled diabetes	137	140	145	153	160	167	174	177
46	1.59	75	29.6665	1.82	DM	Metformin	IIA	LuminalA	MRM	PR	Uncontrolled diabetes	157	160	158	176	180	183	192	209
42	1.54	71	29.9376	1.74	nondm	none	IIB	LuminalB	MRM	NR	consistently hyperglycemia but without diabetes	105	110	114	117	123	128	114	131
49	1.29	39	23.4361	1.18	nondm	none	IIIA	LuminalB	MRM	PR	Erratic Glycemic instability	99	101	103	107	109	111	115	117
35	1.31	55	32.0494	1.41	DM	Insulin	IIIA	LuminalA	MRM	PR	Controlled diabetes	134	136	141	146	150	155	158	160
41	1.47	66	30.5428	1.64	nondm	none	IIIB	TNBC	MRM	PR	normal glycemic trajectory	94	95	98	100	96	99	101	102
44	1.58	55	22.0317	1.55	nondm	none	IIIA	HER2	MRM	PR	normal glycemic trajectory	96	92	98	100	103	107	116	117
52	1.48	68	31.0446	1.67	DM	Metformin	IIIA	LuminalB	MRM	NR	Uncontrolled diabetes	140	143	150	157	161	168	171	177
41	1.51	70	30.7004	1.71	nondm	none	IIB	TNBC	MRM	NR	normal glycemic trajectory	80	83	85	89	90	93	97	100
43	1.52	58	25.1039	1.56	nondm	none	IIIB	LuminalB	MRM	PR	consistently hyperglycemia but without diabetes	102	104	106	109	110	116	118	122
58	1.53	68	29.0487	1.7	DM	Insulin	IIB	TNBC	MRM	PR	Uncontrolled diabetes	142	146	150	167	169	174	179	186
61	1.55	83	34.5473	1.89	nondm	none	IIIB	HER2	MRM	PR	Erratic Glycemic instability	99	101	103	107	110	111	120	128
50	1.53	70	29.903	1.72	DM	Metformin	IIA	LuminalA	MRM	NR	Uncontrolled diabetes	160	165	170	187	190	199	202	220
40	1.55	89	37.0447	1.95	nondm	none	IIIA	LuminalA	MRM	NR	normal glycemic trajectory	85	88	90	99	100	101	106	108
36	1.45	74	35.1962	1.72	DM	Metformin	IIB	LuminalA	MRM	PR	Uncontrolled diabetes	142	147	150	151	167	180	186	194
45	1.52	80	34.626	1.83	DM	Insulin	IIIA	LuminalA	MRM	NR	Uncontrolled diabetes	145	149	152	176	180	197	201	206
61	1.59	58	22.9421	1.6	nondm	none	IIIB	LuminalA	MRM	NR	consistently hyperglycemia but without diabetes	108	110	114	116	118	124	127	131
36	1.53	56	23.9224	1.54	DM	Metformin	IIIA	TNBC	MRM	PR	Controlled diabetes	134	140	154	163	168	144	171	174
57	1.59	67	26.5021	1.72	nondm	none	IIIB	TNBC	MRM	PR	normal glycemic trajectory	73	80	84	87	89	91	93	94
36	1.61	88	33.9493	1.98	DM	Insulin	IIA	TNBC	MRM	NR	Controlled diabetes	126	128	138	114	142	144	146	148
44	1.52	81	35.0589	1.84	nondm	none	IIIA	TNBC	MRM	NR	consistently hyperglycemia but without diabetes	105	106	110	116	119	121	131	137
56	1.53	74	31.6118	1.77	DM	Metformin	IIB	LuminalA	MRM	PR	Uncontrolled diabetes	142	144	153	161	178	185	191	191
47	1.56	80	32.8731	1.86	DM	Insulin	IIIA	LuminalB	MRM	PR	Controlled diabetes	140	154	157	160	161	164	166	168
51	1.52	51	22.0741	1.46	nondm	none	IIIB	TNBC	MRM	PR	Erratic Glycemic instability	94	96	100	101	105	109	111	117
45	1.47	74	34.245	1.73	DM	Metformin	IIA	HER2	MRM	NR	Controlled diabetes	142	146	150	159	161	168	171	174
45	1.59	67	26.5021	1.72	nondm	none	IIIA	LuminalA	MRM	NR	Erratic Glycemic instability	102	104	106	110	116	120	133	137
43	1.54	94	39.6357	2	DM	Metformin	IIB	TNBC	MRM	PR	Uncontrolled diabetes	145	151	157	176	180	197	200	226
48	1.6	66	25.7812	1.71	nondm	none	IIA	HER2	MRM	NR	consistently hyperglycemia but without diabetes	111	115	117	119	120	122	124	128
43	1.55	77	32.0499	1.82	DM	Metformin	IIIA	LuminalB	MRM	NR	Controlled diabetes	140	142	141	149	152	154	164	165
44	1.6	51	19.9219	1.5	nondm	none	IIB	LuminalB	MRM	NR	consistently hyperglycemia but without diabetes	114	117	120	121	124	126	130	137
37	1.7	101	34.9481	2.49	DM	Metformin	IIIA	HER2	MRM	NR	Controlled diabetes	137	139	140	141	154	159	163	168
47	1.52	84	36.3573	1.88	nondm	none	IIB	LuminalB	MRM	NR	consistently hyperglycemia but without diabetes	105	108	117	123	131	137	138	142
51	1.49	79	35.584	1.8	DM	Metformin	IIIB	LuminalA	MRM	NR	Controlled diabetes	148	150	153	156	160	161	162	163
30	1.5	74	32.8889	1.75	DM	none	IIA	TNBC	BCS	PR	Uncontrolled diabetes	151	154	157	160	167	170	181	186
40	1.47	66	30.5428	1.64	DM	Metformin	IIIB	TNBC	MRM	NR	Uncontrolled diabetes	165	167	170	174	179	180	195	197
42	1.54	75	31.6242	1.79	DM	Insulin	IIIA	HER2	MRM	PR	Uncontrolled diabetes	160	164	167	171	173	178	196	223
45	1.66	76	27.5802	1.87	nondm	none	IIB	LuminalB	MRM	CR	consistently hyperglycemia but without diabetes	102	106	109	112	116	117	118	117
50	1.5	70	31.1111	1.7	DM	Metformin	IIB	TNBC	MRM	PR	Controlled diabetes	151	157	160	167	170	176	158	177
33	1.52	90	38.9543	2.17	nondm	none	IIIA	LuminalA	MRM	NR	Erratic Glycemic instability	99	101	103	106	108	100	119	125
43	1.59	65	25.711	1.69	nondm	none	IIB	TNBC	MRM	NR	consistently hyperglycemia but without diabetes	94	96	99	111	118	121	126	131
39	1.61	103	39.7361	2.14	DM	Metformin	IIIB	LuminalA	MRM	PR	Controlled diabetes	148	150	152	154	157	159	149	160
35	1.64	67	24.9108	1.74	nondm	none	IIIA	TNBC	MRM	PR	Erratic Glycemic instability	99	101	106	108	110	116	122	131
55	1.61	75	28.9341	1.83	nondm	none	IIIA	TNBC	BCS	PR	Erratic Glycemic instability	91	96	98	100	104	108	111	117
64	1.47	53	24.5268	1.47	DM	Metformin	IIIB	LuminalB	MRM	PR	Controlled diabetes	151	154	157	152	158	158	153	160
50	1.42	69	34.2194	1.64	DM	Metformin	IIIA	TNBC	MRM	NR	Uncontrolled diabetes	159	160	165	170	176	180	186	191
31	1.59	58	22.9421	1.6	nondm	none	IIIA	LuminalA	MRM	PR	normal glycemic trajectory	94	96	97	99	100	101	95	102
40	1.47	58	26.8407	1.53	nondm	none	IIB	LuminalB	MRM	NR	Erratic Glycemic instability	88	89	90	97	101	108	110	113
46	1.34	60	33.415	1.49	DM	Metformin	IIIB	LuminalB	MRM	PR	Uncontrolled diabetes	142	146	150	167	170	184	187	194
42	1.51	80	35.0862	1.83	DM	Metformin	IIIB	LuminalB	MRM	PR	Uncontrolled diabetes	151	156	159	166	171	185	191	211
45	1.55	85	35.3798	1.91	DM	Metformin	IIB	LuminalB	MRM	NR	Controlled diabetes	131	137	140	146	149	150	151	157
49	1.5	66	29.3333	1.65	nondm	none	IIIA	TNBC	BCS	NR	Erratic Glycemic instability	108	109	110	111	116	115	106	117
40	1.55	98	40.7908	2.17	DM	Metformin	IIIC	TNBC	MRM	NR	Controlled diabetes	148	150	152	154	158	161	164	165
42	1.57	55	22.3133	1.54	nondm	none	IIIA	LuminalB	MRM	CR	Erratic Glycemic instability	99	100	104	108	110	111	117	125
52	1.31	60	34.963	1.47	DM	Metformin	IIIC	TNBC	MRM	NR	Controlled diabetes	151	154	157	160	164	165	150	168
51	1.58	65	26.0375	1.68	nondm	none	IIB	TNBC	MRM	CR	consistently hyperglycemia but without diabetes	117	119	120	125	127	129	134	137
48	1.55	75	31.2175	1.79	DM	Metformin	IIIC	LuminalA	MRM	NR	Controlled diabetes	148	150	149	151	149	140	153	154
43	1.41	66	33.1975	1.6	nondm	none	IIIC	LuminalA	MRM	NR	normal glycemic trajectory	94	96	98	100	101	83	95	102
55	1.67	88	31.5537	2.02	DM	Metformin	IIIA	TNBC	MRM	CR	Controlled diabetes	140	143	146	149	151	150	153	154
40	1.53	70	29.903	1.72	nondm	none	IIIA	TNBC	MRM	CR	Erratic Glycemic instability	96	98	100	104	106	108	110	117
56	1.43	60	29.3413	1.54	nondm	none	IIIC	LuminalB	MRM	NR	Erratic Glycemic instability	99	100	103	108	110	115	119	122
49	1.32	67	38.4527	1.56	DM	Metformin	IIIC	LuminalB	MRM	NR	Controlled diabetes	145	148	151	155	157	161	167	168
51	1.51	90	39.472	1.94	nondm	none	IIB	LuminalA	MRM	NR	consistently hyperglycemia but without diabetes	114	117	120	126	128	130	134	137
48	1.5	60	26.6667	1.58	DM	Metformin	IIIB	HER2	MRM	CR	Controlled diabetes	151	154	156	159	161	166	164	165
46	1.45	66	31.3912	1.63	nondm	none	IIIA	TNBC	MRM	PR	Erratic Glycemic instability	94	96	99	101	109	80	111	114
50	1.43	69	33.7425	1.65	DM	Metformin	IIIB	TNBC	MRM	CR	Controlled diabetes	134	137	140	147	151	153	150	154
40	1.53	81	34.6021	1.85	nondm	none	IIIA	LuminalB	MRM	PR	Erratic Glycemic instability	96	98	100	105	106	109	113	114
38	1.63	100	37.6378	2.12	DM	Metformin	IIA	LuminalA	MRM	CR	Controlled diabetes	126	127	130	131	133	136	139	140
43	1.52	68	29.4321	1.69	nondm	none	IIB	TNBC	MRM	PR	normal glycemic trajectory	91	94	97	98	100	101	92	102
64	1.44	65	31.3465	1.61	DM	Metformin	IIIA	LuminalA	MRM	PR	Uncontrolled diabetes	148	149	150	154	159	164	177	180
37	1.6	85	33.2031	1.94	DM	Metformin	IIIB	TNBC	MRM	NR	Controlled diabetes	145	146	148	150	154	160	170	122
40	1.44	70	33.7577	1.67	nondm	none	IIIA	LuminalA	MRM	PR	consistently hyperglycemia but without diabetes	111	114	117	120	124	127	130	137
27	1.6	69	26.9531	1.75	nondm	none	IIB	LuminalA	MRM	NR	Erratic Glycemic instability	96	99	104	107	110	114	118	122
52	1.52	79	34.1932	1.82	DM	Metformin	IIIA	LuminalB	MRM	CR	Uncontrolled diabetes	157	161	164	169	178	181	195	214
38	1.53	65	27.7671	1.66	nondm	none	IIIA	TNBC	MRM	PR	normal glycemic trajectory	79	88	95	100	103	106	100	99
56	1.43	60	29.3413	1.54	DM	Metformin	IIIA	TNBC	MRM	NR	Uncontrolled diabetes	160	168	167	170	188	197	201	206
45	1.49	79	35.584	1.8	nondm	none	IIIA	TNBC	MRM	NR	consistently hyperglycemia but without diabetes	108	110	116	117	120	127	133	137
50	1.6	75	29.2969	1.82	nondm	none	IIB	TNBC	MRM	CR	Erratic Glycemic instability	91	94	99	101	109	108	114	117
53	1.5	73	32.4444	1.74	DM	Metformin	IIIA	HER2	MRM	PR	Controlled diabetes	142	148	151	153	159	160	161	163
48	1.59	85	33.6221	1.93	nondm	none	IIIA	TNBC	MRM	NR	consistently hyperglycemia but without diabetes	105	107	109	110	114	117	118	119
50	1.51	72	31.5776	1.73	DM	Metformin	IIIB	HER2	MRM	PR	Controlled diabetes	151	154	158	160	166	167	171	174
41	1.46	70	32.8392	1.68	DM	Metformin	IIA	LuminalB	MRM	CR	Uncontrolled diabetes	157	159	161	163	167	172	178	183
30	1.3	67	39.645	1.55	DM	Metformin	IIIB	TNBC	MRM	PR	Uncontrolled diabetes	186	189	191	195	200	213	216	226
36	1.51	84	36.8405	1.87	nondm	none	IIA	HER2	MRM	PR	consistently hyperglycemia but without diabetes	102	106	108	110	111	115	116	117
27	1.52	71	30.7306	1.72	nondm	none	IIB	HER3	MRM	CR	Erratic Glycemic instability	96	98	100	103	104	110	121	122
38	1.54	78	32.8892	1.82	DM	Metformin	IIIA	LuminalA	MRM	NR	Controlled diabetes	151	153	167	154	160	161	162	163
46	1.52	66	28.5665	1.66	DM	Metformin	IIIB	TNBC	MRM	CR	Controlled diabetes	154	157	161	164	170	173	175	177
29	1.54	56	23.6128	1.54	nondm	none	IIIC	TNBC	MRM	CR	consistently hyperglycemia but without diabetes	105	107	110	113	116	117	118	119
53	1.52	59	25.5367	1.57	DM	Metformin	IIIB	LuminalB	MRM	NR	Controlled diabetes	137	140	141	146	150	151	153	154
42	1.54	67	28.251	1.69	nondm	none	IIB	LuminalA	MRM	PR	Erratic Glycemic instability	102	104	106	110	112	114	115	117
45	1.57	83	33.6728	1.9	DM	Metformin	IIB	LuminalA	MRM	NR	Controlled diabetes	142	145	148	150	152	158	159	160
46	1.58	62	24.8358	1.64	nondm	none	IIB	LuminalA	MRM	NR	consistently hyperglycemia but without diabetes	105	108	110	114	116	119	128	134
42	1.46	67	31.4318	1.64	DM	Metformin	IIB	LuminalA	MRM	NR	Controlled diabetes	145	149	150	155	159	160	161	163
46	1.57	78	31.6443	1.84	nondm	none	IIIB	HER2	MRM	NR	Erratic Glycemic instability	94	96	98	101	105	106	110	111
50	1.48	67	30.588	1.65	DM	Metformin	IIA	TNBC	MRM	NR	Controlled diabetes	145	147	149	152	156	161	162	165
53	1.42	70	34.7153	1.66	DM	Metformin	IIB	TNBC	MRM	CR	Uncontrolled diabetes	160	167	169	172	175	181	182	183
44	1.54	77	32.4675	1.81	nondm	none	IIA		MRM	PR	Erratic Glycemic instability	96	98	100	101	106	109	112	117
30	1.5	65	28.8889	1.64	DM	Metformin	IIB	LuminalA	MRM	PR	Controlled diabetes	134	136	139	141	145	168	155	160
50	1.43	52	25.4291	1.43	nondm	none	IIIB	LuminalA	MRM	NR	Erratic Glycemic instability	102	105	107	112	119	125	128	137
40	1.64	76	28.257	1.86	DM	Metformin	IIA	LuminalB	MRM	CR	Uncontrolled diabetes	148	150	168	170	173	176	179	180
36	1.62	90	34.2936	2.01	DM	Metformin	IIIA	LuminalA	MRM	NR	Controlled diabetes	145	147	150	154	159	164	167	171
51	1.52	60	25.9695	1.5	DM	Insulin	IIIB	TNBC	MRM	NR	Uncontrolled diabetes	160	164	170	175	180	187	195	206
40	1.48	76	34.6969	1.76	nondm	none	IIIA	HER2	MRM	PR	consistently hyperglycemia but without diabetes	105	107	109	112	118	121	126	128
31	1.51	58	25.4375	1.55	DM	Metformin	IIIB	TNBC	BCS	PR	Controlled diabetes	140	143	147	151	156	161	162	163
48	1.44	61	29.4174	1.56	nondm	none	IIB	TNBC	MRM	PR	Erratic Glycemic instability	91	94	96	98	100	106	107	111
52	1.52	90	38.9543	1.94	DM	Metformin	IIB	TNBC	MRM	CR	Controlled diabetes	142	147	151	154	157	158	140	160
56	1.45	64	30.44	1.6	nondm	none	IIIB	HER2	MRM	PR	Erratic Glycemic instability	99	101	106	108	110	122	132	137
52	1.54	82	34.5758	1.87	DM	Metformin	IIIA	LuminalB	MRM	CR	Controlled diabetes	145	147	150	155	157	160	162	163
52	1.48	81	36.9795	1.82	DM	Metformin	IIIA	LuminalA	MRM	NR	Uncontrolled diabetes	151	156	161	174	176	181	184	186
30	1.55	70	29.1363	1.73	nondm	none	IIIB	HER2	MRM	NR	Erratic Glycemic instability	102	104	106	108	110	114	116	117
49	1.56	75	30.8185	1.8	nondm	none	IIIB	TNBC	BCS	PR	consistently hyperglycemia but without diabetes	96	99	100	114	118	123	126	128
52	1.53	64	27.3399	1.64	DM	Metformin	IIIB	LuminalB	MRM	CR	Uncontrolled diabetes	165	171	178	181	185	191	195	200
62	1.47	62	28.6917	1.59	nondm	none	IIB	LuminalA	MRM	CR	consistently hyperglycemia but without diabetes	111	114	116	120	126	129	133	137
38	1.51	73	32.0161	1.74	DM	Metformin	IIIB	HER2	MRM	NR	Controlled diabetes	142	148	151	157	161	164	144	168
61	1.51	56	24.5603	1.53	nondm	none	IIIA	TNBC	MRM	PR	consistently hyperglycemia but without diabetes	102	106	108	110	111	119	126	134
52	1.6	98	38.2812	2.08	DM	Metformin	IIIB	LuminalB	MRM	NR	Uncontrolled diabetes	145	155	167	170	178	181	187	194
59	1.57	100	40.5696	2.23	DM	Metformin	IIIC	LuminalA	MRM	NR	Uncontrolled diabetes	157	165	170	174	181	195	200	209
42	1.68	76	26.9274	1.88	nondm	none	IIIB	TNBC	MRM	CR	consistently hyperglycemia but without diabetes	119	124	127	130	138	141	120	142
25	1.59	80	31.6443	1.87	DM	Metformin	IIIC	TNBC	MRM	NR	Controlled diabetes	151	156	160	164	168	170	172	174
58	1.48	55	25.1096	1.49	nondm	none	IIIC	TNBC	MRM	NR	consistently hyperglycemia but without diabetes	117	119	120	126	128	131	134	137
64	1.48	59	26.9357	1.55	nondm	none	IIIC	TNBC	MRM	PR	consistently hyperglycemia but without diabetes	108	110	111	116	118	121	123	128
45	1.59	75	29.6665	1.82	DM	Metformin	IIIC	LuminalA	MRM	NR	Uncontrolled diabetes	174	178	181	183	187	190	195	200
45	1.53	68	29.0487	1.56	nondm	none	IIIB	LuminalA	MRM	PR	consistently hyperglycemia but without diabetes	108	109	110	117	119	120	126	131
58	1.51	58	25.4375	1.55	DM	Metformin	IIIC	TNBC	MRM	NR	Controlled diabetes	145	151	156	158	161	164	165	168
49	1.6	67	26.1719	1.72	nondm	none	IIB	LuminalA	MRM	NR	Erratic Glycemic instability	99	101	106	108	110	116	121	125
46	1.56	50	20.5457	1.47	nondm	none	IIIB	LuminalA	MRM	PR	consistently hyperglycemia but without diabetes	117	116	119	121	127	131	136	137
52	1.53	74	31.6118	1.77	DM	Metformin	IIIB	LuminalB	MRM	PR	Uncontrolled diabetes	171	175	178	181	186	190	193	194
54	1.53	73	31.1846	1.76	DM	Metformin	IIIB	HER2	MRM	PR	Uncontrolled diabetes	180	186	189	190	199	200	203	214
51	1.41	70	35.2095	1.65	DM	Metformin	IIIA	LuminalA	MRM	PR	Controlled diabetes	148	150	151	158	161	163	164	165
43	1.6	74	28.9062	1.81	DM	Metformin	IIIA	LuminalA	MRM	PR	Uncontrolled diabetes	154	156	159	160	164	177	200	226
64	1.7	66	22.8374	1.76	nondm	none	IIB	LuminalA	MRM	PR	consistently hyperglycemia but without diabetes	102	106	108	116	118	126	129	131
58	1.54	77	32.4675	1.81	nondm	none	IIA	HER2	MRM	PR	normal glycemic trajectory	91	99	105	108	102	110	104	111
50	1.52	53	22.9398	1.49	DM	Metformin	IIB	LuminalB	MRM	CR	Uncontrolled diabetes	160	166	169	170	175	189	195	209
63	1.55	54	22.4766	1.79	DM	Metformin	IIIB	TNBC	MRM	PR	Controlled diabetes	142	146	150	151	155	160	163	165
64	1.44	69	33.2755	1.66	DM	Metformin	IIIB	HER2	MRM	NR	Uncontrolled diabetes	148	150	165	169	174	179	184	191
63	1.61	54	20.8325	1.55	nondm	none	IIIB	LuminalB	MRM	PR	Erratic Glycemic instability	102	106	108	110	115	117	123	125
40	1.61	68	26.2336	1.74	DM	Metformin	IIIA	HER2	MRM	PR	Uncontrolled diabetes	157	161	164	168	178	185	191	194
59	1.48	77	35.1534	1.77	DM	Metformin	IIIA	TNBC	MRM	PR	Uncontrolled diabetes	171	174	176	180	188	191	197	200
55	1.57	76	30.8329	1.82	nondm	none	IIB	HER2	MRM	NR	Erratic Glycemic instability	88	90	95	100	104	106	110	119
65	1.42	72	35.7072	1.68	DM	Metformin	IIIC	TNBC	MRM	NR	Controlled diabetes	151	154	157	160	161	164	166	168
59	1.6	90	35.1562	2.17	nondm	none	IIIA	LuminalA	MRM	PR	consistently hyperglycemia but without diabetes	99	104	106	110	114	115	120	134
58	1.52	87	37.6558	1.91	DM	Metformin	IIIC	LuminalA	MRM	NR	Controlled diabetes	151	154	156	158	160	164	167	168
59	1.51	90	39.472	1.98	DM	Metformin	IIIC	TNBC	MRM	NR	Uncontrolled diabetes	163	167	170	174	176	180	184	194
64	1.46	59	27.6787	1.54	nondm	none	IIIB	LuminalB	MRM	NR	consistently hyperglycemia but without diabetes	108	110	116	118	110	125	134	137
58	1.59	94	37.1821	2.03	DM	Metformin	IIIB	LuminalA	MRM	PR	Controlled diabetes	145	148	151	156	165	169	171	174
49	1.4	66	33.6735	1.6	DM	Metformin	IIB	LuminalA	MRM	PR	Uncontrolled diabetes	165	169	170	174	176	181	186	200
60	1.55	65	27.0552	1.67	nondm	none	IIIA	HER2	MRM	CR	consistently hyperglycemia but without diabetes	119	131	136	140	141	142	144	145
61	1.53	52	22.2137	1.48	nondm	none	IIIA	TNBC	MRM	NR	Erratic Glycemic instability	91	94	96	100	106	108	114	122
64	1.41	62	31.1856	1.55	DM	Metformin	IIIA	TNBC	MRM	PR	Controlled diabetes	151	152	153	154	155	156	158	160
61	1.57	70	28.3987	1.74	nondm	none	IIIB	LuminalB	MRM	PR	Erratic Glycemic instability	96	100	104	108	110	114	120	125
62	1.53	92	39.3011	2.11	DM	Metformin	IIA	LuminalA	BCS	NR	Controlled diabetes	148	149	154	155	158	160	163	165
60	1.52	75	32.4619	1.77	DM	Metformin	IIIC	HER2	MRM	NR	Uncontrolled diabetes	163	167	170	174	176	180	182	188
53	1.6	70	27.3437	1.76	nondm	none	IIIB	TNBC	MRM	CR	consistently hyperglycemia but without diabetes	119	123	126	130	132	135	136	137
63	1.49	61	27.4762	1.58	nondm	none	IIA	TNBC	MRM	PR	consistently hyperglycemia but without diabetes	116	130	134	136	140	141	143	140
47	1.45	66	31.3912	1.63	DM	Metformin	IIIC	LuminalB	MRM	NR	Uncontrolled diabetes	160	164	168	171	174	178	181	183
25	1.47	52	24.064	1.45	DM	Metformin	IIB	TNBC	MRM	CR	Uncontrolled diabetes	174	176	180	183	186	190	195	209
58	1.47	63	29.1545	1.6	nondm	none	IIA	TNBC	MRM	CR	consistently hyperglycemia but without diabetes	108	136	138	141	142	143	144	145
57	1.45	48	22.83	1.39	nondm	none	IIIC	HER2	MRM	NR	consistently hyperglycemia but without diabetes	117	118	120	125	126	128	130	134
60	1.56	87	35.7495	1.94	DM	Metformin	IIB	TNBC	MRM	PR	Uncontrolled diabetes	168	170	171	176	177	180	181	186
59	1.55	48	19.9792	1.43	nondm	none	IIIC	LuminalA	MRM	NR	Erratic Glycemic instability	102	105	109	115	116	126	133	145
60	1.57	67	27.1816	1.7	DM	Metformin	IIB	LuminalA	MRM	NR	Controlled diabetes	134	136	137	138	140	141	144	145
65	1.6	76	29.6875	1.83	DM	Metformin	IIIB	LuminalA	BCS	PR	Controlled diabetes	140	143	150	155	160	166	171	174
52	1.54	80	33.7325	2.11	DM	Metformin	IIIA	LuminalB	MRM	NR	Uncontrolled diabetes	171	178	180	185	190	191	192	194
57	1.45	62	29.4887	1.58	nondm	none	IIB	LuminalB	MRM	NR	Erratic Glycemic instability	96	100	114	118	129	134	137	140
52	1.51	67	29.3847	1.67	nondm	none	IIB	LuminalA	MRM	CR	Erratic Glycemic instability	88	90	95	100	106	108	110	111
65	1.44	66	31.8287	1.62	DM	Metformin	IIA	LuminalA	MRM	NR	Controlled diabetes	151	153	156	159	160	161	162	163
50	1.34	55	30.6304	1.42	nondm	none	IIB	TNBC	MRM	NR	consistently hyperglycemia but without diabetes	99	104	105	110	116	120	121	122
43	1.42	45	22.317	1.33	nondm	none	IIB	LuminalA	MRM	NR	consistently hyperglycemia but without diabetes	119	110	124	126	135	136	139	140
53	1.65	73	26.8136	1.82	DM	Metformin	IIIB	LuminalA	MRM	PR	Controlled diabetes	145	146	147	148	150	155	160	163
51	1.54	91	38.3707	1.97	nondm	none	IIIC	LuminalA	MRM	NR	consistently hyperglycemia but without diabetes	114	115	119	120	126	130	133	137
49	1.56	56	23.0112	1.55	nondm	none	IIIB	TNBC	BCS	PR	consistently hyperglycemia but without diabetes	105	108	116	118	120	134	138	148
61	1.5	75	33.3333	1.76	DM	Metformin	IIIA	LuminalA	MRM	PR	Controlled diabetes	151	156	155	154	159	160	164	168
42	1.51	69	30.2618	1.7	DM	Metformin	IIB	HER2	MRM	CR	Uncontrolled diabetes	177	179	181	184	185	187	190	191
50	1.53	63	26.9127	1.63	DM	Metformin	IIIC	TNBC	MRM	CR	Uncontrolled diabetes	183	184	185	187	190	194	203	214
54	1.49	50	22.5215	1.43	nondm	none	IIIC	TNBC	MRM	NR	Erratic Glycemic instability	91	94	95	96	100	103	106	111
45	1.57	71	28.8044	1.75	nondm	none	IIIC	LuminalA	MRM	NR	Erratic Glycemic instability	102	104	106	109	110	112	115	117
38	1.57	72	29.2101	1.77	DM	Metformin	IIB	LuminalA	MRM	CR	Controlled diabetes	145	146	150	153	156	160	164	165
54	1.6	78	30.4687	1.86	DM	Metformin	IIIC	LuminalA	MRM	NR	Controlled diabetes	151	154	156	160	164	168	171	174
33	1.61	67	25.8478	1.72	nondm	none	IIB	TNBC	MRM	PR	consistently hyperglycemia but without diabetes	114	116	119	124	126	128	130	131
33	1.47	57	26.3779	1.5	DM	Metformin	IIIB	TNBC	MRM	PR	Uncontrolled diabetes	177	178	179	180	188	189	190	191
58	1.5	72	32	1.73	nondm	none	IIIC	HER2		NR	consistently hyperglycemia but without diabetes	99	101	103	107	110	111	120	128

## Sheet: Sheet2
ID	FBG	CYCLES	TRAJECTORIES	diabetic status
9920	220	1	Diabetes	DM
	212	2
	175	3
	184	4
	225	5
	207	6
	268	7
	208	8
529920	160	1	Diabetes	DM
	154	2
	122	3
	128	4
	139	5
	140	6
	138	7
	151	8
1148121	99	1
	101	2
	103	3
	108	4
	110	5
	116	6
	120	7
	122	8
914321	94	1
	96	2
	103	3
	108	4
	111	5
	116	6
	118	7
	119	8
1195321		1
		2
		3
		4
		5
		6
		7
		8
1295721
936321
1368720
781221
1558421
708920
1230721
781221
1060021
1225421
1122921
1007521
233221
1070621
1645721
626721
1273920
1456721
1496821
1645721
1007521
1611921
1627621
1335721
1166821
1636221
1102821
1325021
1191021
792520
1023521
1249421
1052521
1086821
1273920
931021
1228921
970521
891421
1109021
758821
1647821
779914
1499021
1364921
1588321
872621
959021
887621
1312021
1320921
1636221
1501321
653321
80120
1135820
526321
1364921
1689921
891421
1278821
1510821
712821
477721
256821
285722
96722
924121
132520
86022
213522
1381021
281120
1619221
862121
88621
1320420
611521
285722
1312021
14721
578721
113622
351722
3125620
477721
794921
327722
326221
1178521
1159521
1381021
74921
57112259
551521
1719521
244721
1558421
233221
364322
351822
584222
198622
574422
143720
704020
970521
614122
77020
1594321
574221
1685821
213522
893921
373822
653321
1475821
5622
968621
1368221
969620
97522
751222
739912
107921
1356220
334412
1597221
504022
1170522
5522
1619221
271522
987322
136422
601220
286022
1372321
258022
458422
449322
44921
30221
19821
14421
9121
5721
4421
2321
121621
114921
107921
97621
75821
74321
72021
74921
72721
67721
67521
68921
53421
47921
1184822
1355322
1206321
809222
1119722
812822
584422
17145521
482819
735022
767722
1021022
1010622
816822
1523521
259921
1207220
107921
121621
191821
181221
316521
312221
149921
954320
1112720
1121321
536622
1333422
518520
1202321
114121
1081121
801021
776021
353421
662421
337921
490021
330221
187721
548021
1230721
1448121
758821
840021
881721
712821
720121
510121
259521
107621
30221
974122
235522
985721
351720
911121
726522
554022
764122
680321
168821
8812822
937022
1393421
648322
252122
877021
936821
1940719
512720
1249421
1661321
665022
1125422
973821
1321121
911121
657621
776021
490021
561921
985721
819921
547920
704020
620422
902222
455518
477721
1206420
1170321
1356221
1348821
371521
1074520
340819
1806417
1018221
783020
500320
43320
684419
1378721
712821
1619221
191521
1844618
1881619
1482821
924121
594321
133521
720319
106519
131318
137720
1053618
850118
1692918
46719
591613
1428321
385821
558922
1536721
888621
430121
40222
929521
1052521
934921
1368421
1278821
1536721
1549321
1312021
968621
1349121
1645721
1335721
1060021
1636221
212222
277922
267122
351822
1065322
1201320
1023921
156116
32816
75216
1144515
206316
295316
205116
6116
29616
330916
295516
542116
469116
357816
481716
519816
572016
666316
579216
649916
597416
544616
597516
750416
722716
855316
915916
1042816
1418716
1348416
1400816
1167816
1291616
599516
1473616
1482516
1434116
1531116
1607516
1544416
139317
159317
16217
176517
358417
404817
1332117
1382717
1450917
743317
1227617
1043417
1369917
1050217
1207717
989217
1212717
1183817
1206417
1754317
1848517
1744717
1751417
1240217
1677017
347517
1652917
1590017
1525517
1447217
1333617
814817
925617
992417
883717
791217
932317
835217
975517
872617
768317
1143417
1260917
640517
543917
595017
680317
1119718
1087718
1053618
1189718
965918
1225318
1225618
1033918
1015518
1247818
1156118
936218
1014018
1149918
1334618
1400418
1401618
1284318
1355518
1393418
1564418
1293318
1768218
1617318
1578218
1692918
1506218
1575118
1370318
1405618
373218
657318
217218
392318
1821717
1749217
1884417
53118
47018
54118
312818
128518
106918
1639917
826618
850518
919218
834918
732118
921118
863718
741718
1117518
689318
1945218
1884318
1889918
1998118
1700918
1695518
2016318
1330218
1714218
1959818
2039318
1904818
1416118
1706918
1843018
1409618
1261218
1609718
1668918
1713818
1874818
1694018
1676118
1792718
1186018
1593018
1710018
273316
70116
301216
606216
729216
556814
803316
1157116
249817
1241917
1595417
1116018
1107018
1430218
1576218
1426618
269118
8718
91318
742618
455718
1556017
1844618
1774818
100218
20918
72318
398218
267518
502518
446218
584518
728118
1244818
1393918
990618
1236718
911018
846418
581218
513818
804218
1063518
807918
1630318
1802318
1522818
153718
1525918
100318
210918
114018
129118
59118
44118
1112718
77018
507718
500918
70818
652618
613418
1266418
774518
705118
1005318
704018
1064618
995318
909918
969618
1311318
72018

## Sheet: Sheet3
newPCR	newPCR	NEW M.S	NEW M.S
0	PR	LuminalA	1
1	CR	TNBC	4
1	CR	HER2	3
0	PR	LuminalA	1
1	CR	LuminalB	2
0	PR	LuminalA	1
1	CR	TNBC	4
0	PR	TNBC	4
1	CR	LuminalA	1
0	PR	LuminalA	1
0	PR	LuminalA	1
1	CR	Luminal A	1
0	PR	LuminalA	1
0	PR	LuminalB	2
1	CR	TNBC	4
0	PR	TNBC	4
1	CR	TNBC	4
0	PR	LuminalA	1
0	PR	LuminalA	1
0	NR	Luminal A	1
0	PR	LuminalA	1
0	NR	LuminalB	2
0	NR	TNBC	4
0	PR	Luminal A	1
0	NR	LuminalA	1
1	CR	TNBC	4
0	PR	LuminalB	2
0	PR	LuminalA	1
1	CR	LuminalA	1
0	PR	LuminalA	1
0	PR	TNBC	4
0	NR	LuminalB	2
1	CR	TNBC	4
1	CR	TNBC	4
0	PR	TNBC	4
0	NR	LuminalA	1
0	NR	HER2	3
1	CR	Luminal A	1
1	CR	HER2	3
0	PR	LuminalA	1
0	NR	LuminalB	2
0	NR	LuminalA	1
0	PR	TNBC	4
0	PR	HER2	3
0	NR	TNBC	4
1	CR	LuminalB	2
1	CR	LuminalA	1
0	PR	LuminalA	1
1	CR	TNBC	4
0	PR	LuminalB	2
0	PR	LuminalB	2
0	PR	LuminalA	1
1	CR	TNBC	4
0	PR	LuminalA	1
0	NR	LuminalB	2
0	PR	HER2	3
0	PR	LuminalA	1
1	CR	TNBC	4
1	CR	TNBC	4
0	PR	LuminalA	1
0	PR	LuminalB	2
1	CR	LuminalB	2
0	PR	LuminalA	1
0	NR	HER2	3
0	PR	HER2	3
1	CR	TNBC	4
0	PR	HER2	3
0	PR	LuminalA	1
0	PR	LuminalA	1
1	CR	LuminalB	2
0	PR	TNBC	4
1	CR	TNBC	4
1	CR	TNBC	4
0	NR	LuminalB	2
1	CR	Luminal B	2
1	CR	LuminalB	2
0	PR	LuminalB	2
0	PR	HER2	3
1	CR	TNBC	4
0	NR	LuminalA	1
0	PR	LuminalA	1
1	CR	HER2	3
0	PR	LuminalA	1
0	PR	LuminalA	1
0	PR	LuminalA	1
0	NR	LuminalA	1
0	PR	HER2	3
0	PR	TNBC	4
0	PR	HER2	3
0	PR	LuminalB	2
1	CR	LuminalA	1
0	PR	LuminalA	1
0	NR	HER2	3
0	PR	LuminalA	1
0	PR	LuminalB	2
0	PR	LuminalB	2
1	CR	LuminalB	2
0	PR	LuminalA	1
0	PR	LuminalA	1
0	PR	LuminalA	1
1	CR	LuminalB	2
1	CR	TNBC	4
0	PR	HER2	3
1	CR	TNBC	4
1	CR	TNBC	4
0	PR	LuminalB	2
0	PR	HER2	3
0	PR	LuminalA	1
0	PR	LuminalA	1
1	CR	TNBC	4
0	PR	TNBC	4
0	PR	HER2	3
0	NR	TNBC	4
1	CR	LuminalA	1
0	PR	LuminalA	1
0	NR	HER2	3
0	PR	LuminalB	2
0	PR	LuminalB	2
0	PR	LuminalA	1
0	PR	LuminalA	1
0	PR	LuminalA	1
0	PR	HER2	3
1	CR	HER2	3
1	CR	TNBC	4
1	CR	TNBC	4
0	PR	TNBC	4
0	PR	HER2	3
1	CR	TNBC	4
0	PR	TNBC	4
0	NR	LuminalB	2
0	PR	LuminalA	1
0	PR	LuminalA	1
0	NR	TNBC	4
0	PR	LuminalB	2
0	PR	TNBC	4
0	PR	LuminalA	1
1	CR	TNBC	4
1	CR	TNBC	4
0	PR	LuminalB	2
1	CR	TNBC	4
0	PR	HER2	3
0	PR	LuminalA	1
0	PR	TNBC	4
0	NR	HER2	3
0	PR	LuminalB	2
0	PR	HER2	3
1	CR	LuminalB	2
0	PR	HER2	3
0	PR	TNBC	4
0	PR	TNBC	4
0	PR	TNBC	4
1	CR	LuminalB	2
0	PR	LuminalA	1
1	CR	TNBC	4
0	PR	LuminalB	2
0	PR	TNBC	4
1	CR	LuminalB	2
1	CR	TNBC	4
0	PR	HER2	3
0	PR	LuminalA	1
0	PR	HER2	3
0	PR	LuminalA	1
0	PR	LuminalA	1
0	NR	LuminalA	1
0	NR	HER2	3
0	PR	LuminalB	2
1	CR	TNBC	4
1	CR	TNBC	4
0	PR	TNBC	4
0	PR	LuminalA	1
0	PR	TNBC	4
0	PR	LuminalB	2
1	CR	TNBC	4
0	PR
1	CR	TNBC	4
0	PR	LuminalB	2
1	CR	HER2	3
1	CR	LuminalA	1
0	PR	HER2	3
0	NR	LuminalA	1
0	PR	LuminalA	1
0	PR	LuminalA	1
0	PR	LuminalA	1
1	CR	LuminalA	1
0	NR	LuminalA	1
0	PR	LuminalB	2
0	PR	LuminalB	2
1	CR	LuminalB	2
0	PR	LuminalA	1
1	CR	LuminalA	1
0	PR	TNBC	4
1	CR	HER2	3
0	PR	LuminalA	1
0	PR	LuminalA	1
1	CR	Luminal B	2
0	PR	LuminalA	1
0	PR	LuminalB	2
0	PR	TNBC	4
0	PR	TNBC	4
0	PR	Luminal B	2
0	PR	LuminalA	1
0	PR	LuminalA	1
1	CR	TNBC	4
0	PR	LuminalA	1
1	CR	LuminalB	2
0	PR	TNBC	4
0	PR	LuminalB	2
1	CR	TNBC	4
0	PR	LuminalA	1
0	NR	HER2	3
0	PR	LuminalA	1
0	PR	LuminalA	1
1	CR	LuminalB	2
0	NR	HER2	3
0	PR	LuminalA	1
0	PR	LuminalA	1
0	PR	LuminalA	1
0	NR	TNBC	4
0	PR	LuminalA	1
0	PR	LuminalA	1
1	CR	HER2	3
1	CR	LuminalB	2
0	NR	LuminalA	1
0	PR	LuminalA	1
0	PR	HER2	3
0	PR	LuminalB	2
1	CR	LuminalA	1
0	PR	HER2	3
0	PR	LuminalA	1
0	PR	LuminalA	1
0	PR	HER2	3
0	NR	LuminalB	2
0	PR	TNBC	4
1	CR	LuminalB	2
0	PR	HER2	3
0	PR	LuminalB	2
0	PR	LuminalB	2
0	PR	LuminalA	1
0	PR	LuminalA	1
1	CR	LuminalA	1
0	NR	TNBC	4
0	PR	TNBC	4
0	PR	LuminalA	1
1	CR	luminalB	2
0	PR	LuminalA	1
0	NR	LuminalB	2
1	CR	LuminalB	2
0	PR	TNBC	4
0	PR	TNBC	4
0	PR	LuminalB	2
1	CR	LuminalA	1
0	PR	LuminalB	2
0	PR	TNBC	4
0	PR	LuminalA	1
0	NR	TNBC	4
0	PR	LuminalA	1
1	CR	HER2	3
0	PR	LuminalA	1
0	PR	LuminalA	1
0	PR	LuminalA	1
0	PR	LuminalA	1
0	PR	LuminalA	1
0	PR	TNBC	4
0	PR	LuminalB	2
0	PR	LuminalA	1
0	PR	LuminalB	2
0	PR	HER2	3
1	CR	LuminalA	1
0	PR	LuminalA	1
0	PR	HER2	3
1	CR	HER2	3
1	CR	TNBC	4
0	PR	LuminalA	1
0	NR	LuminalA	1
1	CR	TNBC	4
0	PR	LuminalA	1
0	NR	LuminalB	2
1	CR	TNBC	4
1	CR	TNBC	4
1	CR	LuminalB	2
0	PR	LuminalA	1
1	CR	LuminalA	1
0	PR	LuminalA	1
1	CR	TNBC	4
0	PR	LuminalA	1
0	PR	LuminalB	2
0	PR	LuminalA	1
1	CR	TNBC	4
0	PR	LuminalA	1
0	PR	LuminalA	1
1	CR	LuminalA	1
0	NR	LuminalB	2
0	PR	LuminalB	2
0	NR	HER2	3
1	CR	LuminalA	1
0	PR	LuminalA	1
1	CR	LuminalB	2
0	PR	LuminalA	1
1	CR	LuminalB	2
0	NR	LuminalA	1
0	PR	LuminalA	1
1	CR	LuminalB	2
0	PR	LuminalB	2
1	CR	LuminalB	2
0	PR	LuminalA	1
0	PR	HER2	3
0	NR	TNBC	4
0	PR	LuminalA	1
0	PR	LuminalA	1
1	CR	LuminalB	2
0	PR	LuminalA	1
0	NR	TNBC	4
0	PR	TNBC	4
0	PR	LuminalA	1
0	PR	LuminalB	2
0	PR	LuminalA	1
0	PR	HER2	3
0	PR	LuminalA	1
1	CR	Luminal B	2
0	NR	TNBC	4
0	PR	LuminalA	1
0	PR	TNBC	4
1	CR	LuminalB	2
0	PR	LuminalB	2
1	CR	LuminalB	2
1	CR	HER2	3
1	CR	Luminal B	2
1	CR	TNBC	4
0	PR	HER2	3
0	PR	LuminalA	1
0	PR	TNBC	4
1	CR	TNBC	4
1	CR	LuminalA	1
1	CR	TNBC	4
0	PR	LuminalB	2
1	CR	LuminalA	1
0	NR	LuminalA	1
0	NR	LuminalA	1
1	CR	HER2	3
1	CR	TNBC	4
0	NR	LuminalA	1
0	PR	LuminalA	1
0	PR	LuminalB	2
0	NR	TNBC	4
1	CR	TNBC	4
1	CR	LuminalB	2
0	NR	LuminalA	1
1	CR	HER2	3
1	CR	LuminalB	2
1	CR	TNBC	4
0	PR	LuminalB	2
1	CR	TNBC	4
0	PR	LuminalB	2
0	PR	TNBC	4
0	PR	LuminalA	1
1	CR	TNBC	4
1	CR	TNBC	4
0	NR	LuminalB	2
1	CR	TNBC	4
0	PR	LuminalA	1
1	CR	TNBC	4
1	CR	LuminalA	1
0	PR	TNBC	4
0	PR	LuminalA	1
0	PR	LuminalB	2
0	PR	TNBC	4
0	NR	HER2	3
0	PR
0	PR	HER2	3
1	CR	TNBC	4
0	PR	HER2	3
0	PR	LuminalA	1
0	NR	LuminalA	1
0	NR	LuminalB	2
0	PR	LuminalB	2
0	PR	LuminalB	2
1	CR	HER2	3
0	PR	TNBC	4
0	NR	LuminalB	2
0	PR	TNBC	4
0	NR	HER2	3
0	PR	LuminalA	1
0	NR	LuminalB	2
1	CR	LuminalB	2
0	PR	LuminalA	1
1	CR	TNBC	4
0	PR	HER2	3
0	NR	LuminalB	2
1	CR	TNBC	4
0	PR	LuminalB	2
0	PR	TNBC	4
0	PR	HER2	3
0	NR	LuminalA	1
0	NR	Luminal A	1
0	PR	LuminalA	1
0	NR	LuminalA	1
0	NR	LuminalA	1
0	PR	TNBC	4
0	PR	TNBC	4
0	NR	TNBC	4
0	NR	TNBC	4
0	PR	LuminalA	1
0	PR	LuminalB	2
0	PR	TNBC	4
0	NR	HER2	3
1	CR	LuminalB	2
0	PR	TNBC	4
0	NR	HER2	3
0	NR	LuminalB	2
0	NR	LuminalB	2
1	CR	HER2	3
0	NR	LuminalA	1
0	NR	LuminalA	1
0	PR	TNBC	4
0	NR	TNBC	4
0	PR	HER2	3
1	CR	TNBC	4
0	PR	TNBC	4
1	CR	LuminalB	2
0	NR	TNBC	4
0	PR	LuminalA	1
0	PR	TNBC	4
0	PR	TNBC	4
0	PR	LuminalB	2
0	NR	TNBC	4
1	CR	Luminal A	1
1	CR	LuminalB	2
0	PR	LuminalB	2
0	PR	LuminalB	2
0	NR	LuminalB	2
1	CR	TNBC	4
1	CR	TNBC	4
1	CR	LuminalB	2
0	NR	TNBC	4
1	CR	TNBC	4
1	CR	LuminalB	2
1	CR	LuminalB	2
1	CR	TNBC	4
1	CR	TNBC	4
1	CR	LuminalA	1
0	NR	LuminalB	2
0	NR	LuminalA	1
1	CR	HER2	3
0	PR	TNBC	4
1	CR	TNBC	4
0	PR	LuminalB	2
0	PR	LuminalA	1
1	CR	TNBC	4
0	PR	LuminalA	1
0	NR	TNBC	4
0	PR	LuminalA	1
0	NR	LuminalA	1
1	CR	LuminalB	2
1	CR	TNBC	4
0	NR	TNBC	4
0	NR	TNBC	4
1	CR	TNBC	4
0	PR	HER2	3
0	NR	TNBC	4
0	PR	HER2	3
1	CR	LuminalB	2
0	PR	TNBC	4
0	PR	HER2	3
1	CR	HER2	3
0	NR	Luminal A	1
1	CR	TNBC	4
1	CR	TNBC	4
0	NR	LuminalB	2
0	PR	LuminalA	1
0	NR	LuminalA	1
0	NR	LuminalA	1
1	CR	LuminalA	1
1	CR	HER2	3
0	NR	TNBC	4
1	CR	TNBC	4
0	PR	TNBC	4
0	PR	LuminalA	1
1	CR	LuminalB	2
0	PR	LuminalB	2
0	NR	LuminalB	2
0	NR	TNBC	4
0	PR	HER2	3
0	PR	TNBC	4
0	PR	TNBC	4
1	CR	TNBC	4
1	CR	HER2	3
1	CR	LuminalA	1
0	NR	LuminalA	1
1	CR	HER2	3
0	PR	TNBC	4
1	CR	LuminalB	2
0	PR	LuminalA	1
0	NR	HER2	3
0	PR	TNBC	4
0	NR	LuminalB	2
0	NR	LuminalA	1
1	CR	TNBC	4
0	NR	TNBC	4
0	NR	HER2	3
0	PR	TNBC	4
0	NR	LuminalA	1
0	PR	LuminalA	1
1	CR	TNBC	4
0	PR	LuminalA	1
0	PR	LuminalA	1
0	PR	LuminalB	2
0	PR	HER2	3
0	PR	LuminalA	1
0	PR	LuminalA	1
0	PR	LuminalA	1
1	CR	HER2	3
1	CR	LuminalB	2
0	PR	TNBC	4
0	NR	HER2	3
0	NR	LuminalB	2
0	PR	HER2	3
0	PR	TNBC	4
1	CR	HER2	3
0	NR	TNBC	4
0	PR	LuminalA	1
0	NR	LuminalA	1
0	NR	TNBC	4
0	NR	LuminalB	2
0	PR	LuminalA	1
0	PR	LuminalA	1
1	CR	TNBC	4
1	CR	TNBC	4
0	PR	TNBC	4
0	PR	LuminalB	2
0	NR	LuminalA	1
0	NR	HER2	3
0	NR	HER2	3
0	PR	TNBC	4
0	NR	LuminalB	2
1	CR	TNBC	4
0	PR	TNBC	4
0	NR	HER2	3
0	PR	TNBC	4
1	CR	LuminalA	1
0	NR	LuminalB	2
0	PR	LuminalA	1
0	NR	LuminalB	2
0	PR	LuminalB	2
1	CR	LuminalB	2
0	NR	LuminalA	1
0	NR	TNBC	4
0	NR	LuminalA	1
0	PR	LuminalB	2
0	NR	LuminalA	1
0	PR	LuminalB	2
0	PR	LuminalB	2
0	PR	HER2	3
0	PR	TNBC	4
1	CR	TNBC	4
0	NR	LuminalA	1
1	CR	HER2	3
0	NR	LuminalA	1
0	PR	LuminalB	2
0	NR	TNBC	4
0	NR	HER2	3
